# Supplementary material for: Insights into a water-mediated catalytic triad architecture in CE20 carbohydrate esterases
Source: Nat Commun. 2025 Jul 31;16:7034. doi: 10.1038/s41467-025-62387-5 (PMC12313940; doi:10.1038/s41467-025-62387-5)
Supplement: Supplementary file 4 — Source data [file 41467_2025_62387_MOESM4_ESM.xlsx]

## Sheet: Figure 3b
	KM	[mmol L-1]		kcat	[s-1]		kcat/KM	mM s-1
	1	2	3	1	2	3	1	2	3
wt	1.13773	0.33347	0.3973	13.555	6.69508	8.84622	11.9141	20.077	22.2658
D513N	0.2255	0.1106	0.53947	1.79868	0.879688	3.06099	7.97642	7.95378	5.67407
K370M	0.32761	0.27348	0.27481	4.62703	2.45472	4.26889	14.1236	8.97585	15.534
R313E	0.23576	0.25361	0.40064	3.80693	3.86244	6.33113	16.1475	15.2298	15.8025
R313Q	0.03833	0.01941	0.06956	1.20916	0.835258	1.70169	31.5461	43.0323	24.4636
S434A	0.20913	0.19358	0.23848	4.77686	3.7162	4.94577	22.8416	19.1972	20.7387
Y343N	2.77531	2.27029	1.55087	30.8472	28.2706	22.5643	11.1149	12.4524	14.5494
D513E	5.55523	1.29258	0.04696	0.370801	0.124244	0.0535022	0.0667481	0.0961211	1.13931
D513Q	3.57458	13.0155	13.0863	0.770624	2.00278	2.1464	0.215584	0.153876	0.164018
*mean and SD can also be found in Supplementary table 5

## Sheet: Supplementary Table 3
BnCE20_I									PpCE20_II									SsCE20_IV							SpCE20_V									PwCE20_VI
Saturation (pNP-acetate) (c)									Saturation (pNP-acetate) (f)									Saturation (pNP-acetate) (o)							Saturation (pNP-acetate) (l)									Saturation (pNP-acetate) (i)
[pNP-Act] (mmol.L-1)	Experiment 1 (s-1)	Experiment 2 (s-1)	Experiment 3 (s-1)	Experiment 4 (s-1)	Experiment 5 (s-1)	Mean (s-1)	SD		[pNP-Act] (mmol.L-1)	Experiment 1 (s-1)	Experiment 2 (s-1)	Experiment 3 (s-1)	Experiment 4 (s-1)	Experiment 5 (s-1)	Mean (s-1)	SD		[pNP-Act] (mmol.L-1)	Experiment 1 (s-1)	Experiment 2 (s-1)	Experiment 3 (s-1)	Mean (s-1)	SD		[pNP-Act] (mmol.L-1)	Experiment 1 (s-1)	Experiment 2 (s-1)	Experiment 3 (s-1)	Experiment 4 (s-1)	Experiment 5 (s-1)	Mean (s-1)	SD		[pNP-Act] (mmol.L-1)	Experiment 1 (s-1)	Experiment 2 (s-1)	Experiment 3 (s-1)	Mean (s-1)	SD
0.002	0	0	0.880159	0	0.0822577	0.192483	0.386069		0.002	0.188995	0.264593	0.377989	1.41746	0	0.449808	0.558159		0.001	0.076431	0.0630359	0.0330938	0.0575202	0.0221888		0.001	1.97762	2.65181	4.13502	0.08989	0.179783	1.80682	1.71456		0.002	0.0359327	0.0310327	0.075132	0.0473658	0.0241707
0.005	0.15629	0	0.15629	0	0	0.062516	0.0856036		0.005	0	0.0188998	0.0377982	0	0	0.0113396	0.0169039		0.002	0.116616	0.00472765	0.0984935	0.0732792	0.0600549		0.002	2.65181	-0.22473	1.16859	0.134837	-0.134837	0.719134	1.21437		0.005	0.133931	0.0653322	0.0457325	0.0816652	0.0463122
0.01	0.411289	0.378386	1.10226	0.238548	0.0987092	0.445837	0.387329		0.01	1.11507	0.774878	1.26626	0.812677	0.510285	0.895835	0.298109		0.005	0.0520046	0.0622479	0.0992815	0.071178	0.0248714		0.005	1.0787	1.0787	1.12365	-0.0898933	-0.359567	0.566319	0.728623		0.01	0.19273	0.114331	0.125765	0.144275	0.0423506
0.02	0.164516	0.21387	0.230322	0.394838	0.773224	0.355354	0.24912		0.02	2.28684	2.47583	2.74042	2.34354	2.04114	2.37755	0.256852		0.01	0.119768	0.100857	1.17483	0.465152	0.614673		0.01	3.46083	2.1574	3.64062	1.43827	2.87654	2.71473	0.91925		0.02	0.20743	0.276029	0.259696	0.247718	0.0358336
0.05	1.3408	1.23387	1.40661	1.29967	2.03177	1.46254	0.32434		0.05	4.63037	4.63037	5.31076	4.87607	4.19568	4.72865	0.407415		0.02	0.121344	0.108737	0.107949	0.112677	0.00751654		0.02	3.68557	3.46084	9.03413	4.85416	3.77546	4.96203	2.33904		0.05	1.07145	0.545524	0.570024	0.728999	0.296823
0.1	5.01773	3.80031	4.07176	4.70515	4.29386	4.37776	0.487561		0.1	10.2435	10.1868	10.149	10.6593	9.29855	10.1074	0.496341		0.05	0.438099	0.31124	0.319907	0.356415	0.070873		0.05	9.39369	8.13521	9.43863	8.31499	8.80939	8.81838	0.599147		0.1	0.810119	0.527558	3.93463	1.75744	1.89079
0.2	5.70047	7.18934	7.16466	7.83917	8.62885	7.3045	1.07767		0.2	21.4698	22.9251	21.999	21.0729	26.5349	22.8003	2.19993		0.1	0.549988	0.490892	0.496407	0.512429	0.0326436		0.1	18.6525	21.4392	21.574	20.9448	20.1358	20.5493	1.20074		0.2	1.70844	2.80929	1.7803	2.09934	0.615878
0.5	15.9087	16.5421	16.5832	1.0858	10.2411	12.0722	6.69143		0.5	44.5272	46.6628	47.4377	24.9284	35.909	39.893	9.53991		0.2	0.899049	0.917172	0.903777	0.906666	0.00940053		0.2	41.0806	37.2152	32.7656	41.2603	40.8109	38.6265	3.67673		0.5	4.68595	4.69085	5.46831	4.94837	0.450284
1	36.6623	49.4041	43.3499	31.4801	30.2298	38.2252	8.11011		1	101.566	133.96	89.8481	77.2044	65.8647	93.6885	26.1937		0.5	1.96199	2.06758	2.23699	2.08885	0.138726		0.5	89.2626	104.23	101.488	58.2948	105.084	91.6717	19.7088		1	7.6994	9.36047	8.77575	8.61187	0.842574
2	48.5486	40.7176	45.5379	42.0749	42.8399	43.9438	3.11709		2	85.8604	100.753	111.809	113.662	93.9493	101.207	11.789		1	4.94201	5.15318	5.5054	5.2002	0.284619		1	197.357	200.099	211.47	188.773	196.324	198.805	8.23084		2	9.11058	12.5846	10.1249	10.6067	1.78644
5	54.94	45.2747	49.6673	63.5689	49.7166	52.6335	7.00643		5	107.349	95.4235	120.711	123.848	91.2656	107.719	14.5858		2	4.95698	5.88991	7.89761	6.24817	1.50269		2	289.047	300.373	360.107	347.207	285.182	316.383	34.7813		5	10.1477	11.1293	8.32496	9.86734	1.42306
10	57.3748	47.4957	55.8531	51.2795	54.7673	53.3541	3.96967		10	112.792	110.77	81.5324	142.408	127.817	115.064	22.6842		5	11.0289	11.7759	11.4505	11.4184	0.374517		3	242.034	599.039	367.433	399.614	557.104	433.045	145.647		10	8.95868	11.3727	11.2927	10.5414	1.37122
20	47.142	46.6731	54.7426	49.8976	50.1362	49.7183	3.21562		20	126.91	109.693	105.667	127.023	125.379	118.934	10.3925		10	12.0469	11.9492	10.8185	11.6049	0.682769		5	580.117	687.807	457.684	678.818	681.38	617.161	99.6515		20	11.2241	10.2539	11.2355	10.9045	0.563465
50	44.7154	71.1366	79.9217	36.5636	39.0972	54.2869	19.859		50	126.475	124.302	131.162	155.788	147.926	137.131	13.9498		20	10.8445	10.7531	12.1872	11.2616	0.802875		10	777.339	680.481	553.509	740.798	555.891	661.604	103.541		50	10.1902	10.837	12.0914	11.0395	0.966631
100	46.0315	45.8587	64.4902	58.5182	37.5343	50.4866	10.8355											50	9.96124	10.1157	14.1965	11.4245	2.40187		20	615.804	735.36	772.35	656.615	679.088	691.843	62.3716
																									50	650.637	762.282	666.638	763.271	699.943	708.554	52.5982

## Sheet: Supplementary Figure 1
BnCE20_I
pH	Experiment 1 (%)	Experiment 2 (%)	Experiment 3 (%)	Experiment 4 (%)	Experiment 5 (%)	Mean (%)	SD	T (°C)	Experiment 1 (%)	Experiment 2 (%)	Experiment 3 (%)	Experiment 4 (%)	Experiment 5 (%)	Mean (%)	SD
3	3.71641	5.71755	2.78731	3.78788	2.85877	3.77358	1.18238	5	22.6127	32.0769	26.9408	24.5028	20.2432	25.2753	4.52889
3.5	1.50086	2.07261	0.357348	1.57233	5.36021	2.17267	1.88928	10	31.5839	32.1454	27.4338	30.5566	24.8452	29.313	3.09104
4	4.07376	2.85878	7.64723	3.14465	0.357348	3.61635	2.63983	15	29.365	38.5553	38.8292	33.7616	43.2395	36.7501	5.31893
4.5	1.21498	1.64379	3.57347	1.64379	1.42939	1.90109	0.951644	20	53.8816	32.9535	24.3248	72.1251	84.5888	53.5748	25.4307
5	1.28645	1.14351	1.6438	2.21555	4.64551	2.18696	1.43527	25	103.805	100.573	98.0661	108.859	88.6977	100	7.49607
5.5	16.295	13.3648	15.0086	11.5066	13.0789	13.8508	1.84676	30	63.3595	77.0832	82.4385	87.1227	90.1496	80.0307	10.5487
6	15.7947	22.9417	25.4431	23.442	23.5134	22.227	3.72019	35	30.269	52.3065	80.5758	86.8624	84.7121	66.9452	24.787
6.5	31.1607	34.9485	34.8771	33.0189	32.6615	33.3333	1.60178	40	43.4175	51.9915	42.6368	48.3893	39.3908	45.1652	4.99458
7	46.8125	53.8879	59.0337	69.8971	71.255	60.1772	10.4484	45	32.6385	49.8959	41.0891	30.5566	37.7198	38.38	7.6577
7.5	39.9514	86.6924	78.8308	75.1858	81.2607	72.3842	18.6065	50	26.6545	26.723	28.2584	24.6672	43.4449	29.9496	7.65109
8	102.987	85.6204	110.42	102.058	98.9137	100	9.07878	55	50.2931	25.2561	2.62972	4.05412	3.99935	17.2465	20.7329
8.5	73.9708	27.0869	62.9646	59.3196	27.3013	50.1286	21.62	60	7.848	18.2572	0.849186	3.99935	3.99935	6.99063	6.76913
9	21.9411	18.1532	9.57689	66.6095	67.5386	36.7638	28.0314
9.5	21.3693	27.7301	25.0858	6.78961	1.21493	16.438	11.7415
10	0.786141	0.714653	4.35958	4.35963	31.375	8.319	13.0144
10.5	1.92968	4.78845	11.3636	1.50087	9.07662	5.73185	4.36326
11	7.004	5.00285	14.7227	10.8633	4.28817	8.37621	4.37145
PpCE20_II
pH	Experiment 1 (%)	Experiment 2 (%)	Experiment 3 (%)	Experiment 4 (%)	Experiment 5 (%)	Mean (%)	SD	T (°C)	Experiment 1 (%)	Experiment 2 (%)	Experiment 3 (%)	Experiment 4 (%)	Experiment 5 (%)	Mean (%)	SD
3	1.13815	1.15777	1.37363	1.76609	1.47174	1.38148	0.257581	5	53.4028	17.4076	48.0429	41.9617	41.5519	40.4734	13.783
3.5	1.56986	0.726058	0.0392333	0.372843	1.74648	0.890894	0.743957	10	29.8158	49.8131	62.0083	57.7465	55.7796	51.0327	12.6463
4	10.106	8.41836	7.96703	10.4788	10.8909	9.57221	1.29939	15	0.573695	73.9903	63.0573	66.8765	79.5306	56.8057	32.0713
4.5	9.7135	7.55495	9.7135	10.4592	90.0706	25.5024	36.1111	20	79.2027	89.6276	83.7759	81.9729	98.7903	86.6739	7.77574
5	31.6327	36.7739	43.6028	40.2473	44.8391	39.4192	5.36636	25	99.1673	110.264	107.445	86.1198	73.0888	95.217	15.5239
5.5	43.0926	67.7002	65.4042	61.2834	71.6444	61.825	11.1237	30	94.0696	105.035	107.904	93.0698	99.9213	100	6.53893
6	55.1609	74.2739	69.2896	68.7991	68.8187	67.2685	7.15018	35	1.65552	7.29412	27.0292	22.3577	19.1614	15.4996	10.6344
6.5	94.4663	74.4702	68.0141	92.1115	106.77	87.1664	15.7325	40	3.27826	10.2282	6.22869	6.032	4.24535	6.00249	2.6654
7	126.02	93.4066	63.7559	95.938	120.879	100	24.9329	45	1.72108	2.73735	1.73748	1.63913	5.06491	2.57999	1.46051
7.5	66.7779	85.2041	84.2033	73.3909	88.854	79.686	9.2352	50	14.0801	8.4743	0.950692	0.295044	0.885129	4.93706	6.12302
8	73.9796	73.3909	72.606	71.095	70.3493	72.2841	1.52977
8.5	89.2465	46.9977	45.5455	79.7881	45.5455	61.4247	21.3524
9	59.5565	62.2645	55.1805	2.19779	7.41757	37.3234	29.8472
9.5	40.7771	12.5392	14.6782	50.8045	46.3697	33.0338	18.1008
10	32.5549	25.6868	27.1193	38.8344	20.3689	28.9129	7.04139
10.5	21.1342	23.2732	26.511	19.6221	22.1546	22.539	2.59544
11	27.0604	1.29514	4.06201	8.32025	6.65228	9.47802	10.1828
SpCE20_V
pH	Experiment 1 (%)	Experiment 2 (%)	Experiment 3 (%)	Experiment 4 (%)	Experiment 5 (%)	Mean (%)	SD	T (°C)	Experiment 1 (%)	Experiment 2 (%)	Experiment 3 (%)	Experiment 4 (%)	Experiment 5 (%)	Mean (%)	SD
2.5	3.10256	3.60528	3.51911	3.23183	0.775639	2.53663	1.86293	5	29.0633	47.8388	48.3742	74.8513	17.8982	43.6052	21.7331
3	4.69693	4.02183	4.09365	3.13129	0.632	3.31514	1.60061	10	35.6598	30.1456	43.0765	46.9273	41.3334	39.4285	6.58682
3.5	4.95547	4.5102	4.45274	2.49928	0.0861815	3.30078	2.03124	15	49.0008	39.4422	46.5856	63.6407	69.0751	53.5489	12.36
4	5.34329	4.40965	4.94111	2.68601	0.186727	3.51336	2.11787	20	83.6011	68.9156	51.4959	64.8598	48.1464	63.4037	14.2743
4.5	2.91583	2.7291	4.8262	1.69491	1.40764	2.71474	1.34606	25	88.0899	78.4629	81.3681	71.5702	59.3798	75.7741	10.9161
5	6.69348	5.27147	5.93221	5.88911	2.75783	5.30882	1.51258	30	82.2567	92.2369	106.193	74.088	97.0447	90.3639	12.5433
5.5	16.7193	15.6277	11.06	9.29331	9.23585	12.3872	3.55432	35	68.5966	105.339	122.132	94.0939	109.839	100	20.2248
6	21.7754	18.7159	18.5435	26.3143	24.0448	21.8788	3.37283	40	92.5787	108.722	88.5911	103.083	88.6481	96.3246	9.11245
6.5	43.2922	55.5875	58.4602	44.6998	65.9581	53.5995	9.56241	45	56.5315	36.6737	41.2309	35.1129	50.9035	44.0905	9.2868
7	103.217	85.2054	83.6829	85.3778	112.281	93.9529	13.0123	50	4.04447	2.91658	5.66227	5.00148	4.46601	4.41816	1.03498
7.5	95.4467	99.1813	73.8868	93.2491	122.364	96.8256	17.3108	55	2.83683	1.44689	2.46087	0.774716	3.97612	2.29909	1.24275
8	84.3005	109.236	107.412	104.094	94.9583	100	10.3548	60	0.273427	2.233	3.20141	7.59906	9.36496	4.53437	3.80643
8.5	22.6803	14.3637	65.0962	35.0905	31.1979	33.6857	19.2954
9	7.45476	23.1974	5.37202	13.5306	10.112	11.9334	6.99741
9.5	13.7173	9.91095	3.34675	10.5142	9.29331	9.35651	3.76781
10	17.7679	4.72565	3.84947	4.48146	2.67164	6.69922	6.23841
SsCE20_IV
pH	Experiment 1 (%)	Experiment 2 (%)	Experiment 3 (%)	Mean (%)	SD			T (°C)	Experiment 1 (%)	Experiment 2 (%)	Experiment 3 (%)	Mean (%)	SD
3	0.132661	1.03476	1.32661	0.831344	0.622425			5	45.8761	44.8938	41.7305	44.1668	2.16632
4	0.198991	0.106129	0.225524	0.176881	0.0626932			10	44.0994	45.5727	55.9728	48.5483	6.47189
4.5	0.23879	0.769434	0.689838	0.566021	0.286171			15	70.7352	86.7543	67.5141	75.0012	10.3051
5	4.27169	3.44919	4.09923	3.94004	0.433743			20	99.5811	99.8844	98.6133	99.3596	0.663874
5.5	14.2345	14.9509	16.0785	15.088	0.929606			25	96.2588	97.4144	106.327	100	5.50949
6	52.5869	55.5187	54.537	54.2142	1.49233			30	98.5411	97.4722	94.8433	96.9522	1.90296
6.5	103.303	97.0549	99.6418	100	3.13953			35	10.0823	11.7146	8.0312	9.94271	1.84565
7	80.1671	69.4083	64.8846	71.4867	7.85041			40	3.64004	3.56782	5.41673	4.2082	1.04724
7.5	41.2709	43.8445	44.2292	43.1149	1.60849			45	0.96779	1.40113	0.202224	0.857047	0.607075
8	15.6673	22.234	22.3401	20.0805	3.82231			50	0.231113	0.563343	0.881121	0.558526	0.325031
8.5	8.79543	6.2218	23.0963	12.7045	9.09109			55	4.66561	3.0767	3.69782	3.81337	0.800732
								60	2.06558	6.42785	4.16005	4.21782	2.18171
PwCE20_VI
pH	Experiment 1 (%)	Experiment 2 (%)	Experiment 3 (%)	Mean (%)	SD			T (°C)	Experiment 1 (%)	Experiment 2 (%)	Experiment 3 (%)	Mean (%)	SD
3	3.02052	1.45291	0.71371	1.72905	1.17794			5	35.7485	40.5917	30.3877	35.576	5.10423
4	0.917626	1.01958	0.573517	0.836909	0.233732			10	46.7532	48.5792	43.8434	46.392	2.38852
4.5	1.66957	2.62543	1.74604	2.01368	0.531169			15	54.3013	72.8249	72.4734	66.5332	10.5946
5	4.25677	4.53715	2.17936	3.65776	1.28798			20	69.3975	81.4666	89.8545	80.2396	10.2836
5.5	0.522538	3.31365	4.58813	2.80811	2.07941			25	102.715	92.6472	92.5398	95.9672	5.84365
6	11.4193	16.6575	15.4467	14.5078	2.74237			30	93.2624	117.674	89.0636	100	15.4495
6.5	25.9102	41.1785	41.5226	36.2037	8.91614			35	94.854	95.85	97.0218	95.9086	1.08506
7	61.0731	72.1483	87.5186	73.58	13.2807			40	96.9241	95.5278	83.2634	91.9051	7.51646
7.5	61.6339	106.445	117.877	95.3184	29.7264			45	30.0068	32.9558	35.0454	32.6693	2.53147
8	78.8394	104.469	116.691	100	19.3177			50	4.96045	2.56811	7.3235	4.95069	2.37771
8.5	30.1925	63.2652	70.0837	54.5138	21.337			55	7.58715	7.13797	3.34928	6.0248	2.32793
9	14.6183	24.3298	17.9574	18.9685	4.93409			60	10.9462	5.83928	4.16951	6.985	3.53063
9.5	0.968599	11.585	5.41655	5.99006	5.3314
10	0.95586	0.593908	13.7644	5.10472	7.50168
11	0.892114	0.777434	0.509788	0.726445	0.196197

## Sheet: Supplementary Figure 5
Acetate release				Fl8
[mg/L]		1	2	3	Ø	σ
AcX		133.734	171.677	130.82	145.41	18.6114
AcX predigest		201.417	132.895	146.284	160.198	29.6539
Ferulic acid release				Fl8
conversion [%]		1	2	3	Ø	σ
Fl8		n.d
Uronic acid release Methyl D-glucuronate				Fl8
ΔA340nm		1	2	3	Ø	σ
Fl8		0.0715	0.0635	0.0525	0.0625	0.00778888
control		0.063	0.0695	0.0555	0.0626667	0.00572033
value - control		0.0085	-0.006	-0.003	-0.000166667	0.00624944

## Sheet: Supplementary Figure 4
	Acetate released [mg/L]
AcX	1	2	3		Ø	σ
Bno1	136.3	181.6	85.8		134.567	39.1294
Fl8	145.1	208.4	82.7		145.4	51.3173
Pps2	156	170.6	91.6		139.4	34.3212
Sso4	49.3	159.5	93.7		100.833	45.2708
Spe5	144.3	176.8	101.6		140.9	30.7943
Pwu6	144.3	176.8	101.6		140.9	30.7943
	Acetate released [mg/L]
AcX predigest	1	2	3		Ø	σ
Bno1	143.6	136.1	73.6		117.767	31.3803
Fl8	123.6	133.2	82		112.933	22.2215
Pps2	131.4	22.8	101.5		85.2333	45.8035
Sso4	153.6	46.9	101.4		100.633	43.5635
Spe5	105.3	114.9	116.6		112.267	4.97483
Pwu6	105.3	114.9	116.6		112.267	4.97483

## Sheet: Supplementary Figure 6
pH				Fl8
relative activity [%]		1	2	3	Ø	σ
sodium citrate	4.5	0.802784	0.335397	0.0750754	0.404419	0.301068
sodium citrate	5	2.24779	2.65738	1.17618	2.02712	0.624508
sodium citrate	5.5	0.0802787	-0.0773997	-0.0250254	-0.00738217	0.0655697
sodium phosphate	5.5	4.92374	5.28896	4.25426	4.82232	0.428459
sodium phosphate	6	12.3896	12.4097	11.8869	12.2287	0.241863
sodium phosphate	6.5	41.1828	39.3705	41.7167	40.7567	1.00412
sodium phosphate	7	71.6885	69.5562	72.0971	71.1139	1.11403
sodium phosphate	7.5	100.08	92.0537	98.0731	96.7357	3.41058
HEPES	7	44.8756	41.6667	42.5425	43.0283	1.35431
HEPES	7.5	71.7153	65.0413	67.8428	68.1998	2.73632
HEPES	8	77.0939	72.7554	81.5816	77.1436	3.60344
TRIS-HCl	7.5	91.0891	84.9587	92.7427	89.5969	3.34842
TRIS-HCl	8	100	99.2002	100	99.7334	0.377027
TRIS-HCl	8.5	97.8592	100	87.6877	95.1823	5.37108
TRIS-HCl	9	39.7645	55.9855	49.3493	48.3665	6.65858
				Fl8
[%]		1	2	3	Ø	σ
Ca	2 mM	97.8159	116.981	121.071	111.956	10.137
Cu	2 mM	102.184	112.369	111.744	108.766	4.66096
K	2 mM	91.1076	101.468	104.836	99.137	5.84179
Mg	2 mM	93.4477	102.725	108.808	101.66	6.31597
Zn	2 mM	8.42434	4.40252	10.3627	7.72985	2.48229
Mn	2 mM	63.6505	36.8973	36.7876	45.7785	12.6376
Co	2 mM	101.716	99.7904	102.418	101.308	1.11082
EDTA	1 mM	105.148	103.354	108.117	105.54	1.96418
kein Ion		100	100	100	100	0
Ca	10 mM	143.878	163.467	126.483	144.609	15.1077
Cu	10 mM	6.12245	16.0991	9.95763	10.7264	4.10905
K	10 mM	119.388	137.461	123.941	126.93	7.67528
Mg	10 mM	117.347	149.845	115.042	127.412	15.8909
Zn	10 mM	10	21.0526	9.74576	13.5995	5.27121
		0	0	0
Co	10 mM	2.2449	4.64396	1.90678	2.93188	1.21847
EDTA	10 mM	103.469	119.814	95.339	106.208	10.1778
no ion		100	100	100	100	0
NaCl				Fl8
relative activity [%]		1	2	3	Ø	σ
0	mM NaCl	100	100	100	100	0
12.5	mM NaCl	73.9362	73.5695	73.545	73.6835	0.178915
25	mM NaCl	79.5213	68.3924	67.7249	71.8795	5.41042
50	mM NaCl	71.6755	79.2916	66.6667	72.5446	5.19059
75	mM NaCl	67.0213	69.7548	64.0212	66.9324	2.34158
100	mM NaCl	61.7021	62.1253	67.4603	63.7626	2.62039
200	mM NaCl	65.4255	65.6676	61.9048	64.3326	1.7196
250	mM NaCl	56.383	66.485	54.4974	59.1218	5.26319
375	mM NaCl	53.4574	53.1335	52.6455	53.0788	0.333723
500	mM NaCl	53.4574	49.5913	56.0847	53.0445	2.66695
750	mM NaCl	50	52.861	49.4709	50.7773	1.48916
1000	mM NaCl	61.7021	66.7575	58.2011	62.2202	3.51231
1500	mM NaCl	44.9468	49.0463	43.9153	45.9695	2.21602
2000	mM NaCl	35.9043	44.6866	32.2751	37.622	5.21053
2500	mM NaCl	31.383	36.2398	29.6296	32.4175	2.79597

## Sheet: Supplementary Figure 7
		riBAQ (%)							fold increase
substrate		1	2	3		Ø	σ		1	2	3		Ø	σ
BX	Xylan from beech wood	0.0474211	0.0479791	0.0422378		0.0458793	0.00258499		124.312	125.774	110.724		120.27	6.77641
CPX	Xylan from Caulerpa prolifera	0.00205169	0.0052684	0.00462943		0.00398318	0.00139045		5.3784	13.8108	12.1358		10.4417	3.64499
PPX	Xylan from Palmaria palmata	0.0136443	0.00749538	0.00413582		0.00842517	0.00393711		35.7678	19.6487	10.8418		22.0861	10.3209
Pectin	Pectin from apple			0.000381469		0.000381469	0				1		1	0
RAX	Arabinoxylan from rye	0.00284531	0.00352811	0.00239484		0.00292275	0.000465885		7.45881	9.24873	6.27793		7.66182	1.22129
WAX	Arabinoxylan from wheat	0.00313852	0.00202977	0.00126095		0.00214308	0.000770691		8.22744	5.32093	3.3055		5.61796	2.02032

## Sheet: Supplementary Figure 10
Supplementary Figure 10a					Supplementary Figure 10b
group	CAZy family	count			cluster	xylan	unknown	alpha-glucan	arabinan	beta-glucan	host glycan	rhamnose	xyloglucan	glycogen	sucrose	pectin	beta-galactan	alpha-galactan	starch	beta-mannan	carrageenan	beta-glucuronan	trehalose	cellulose	arabinogalactan protein	beta-fucosides	glucomannan	chitin	peptidoglycan	alpha-mannan	alginate	fucose	raffinose
CBM	CBM91	97			cluster__65	1	1	1	0	0	0	0	0	0	0	0	0	0	0	0	0	0	0	0	0	0	0	0	0	0	0	0	0
CBM	CBM48	52			cluster__295	0	1	0	0	0	0	0	0	0	0	0	0	0	0	0	0	0	0	0	0	0	0	0	0	0	0	0	0
CBM	CBM4	31			cluster__170	1	1	0	1	1	0	0	0	0	0	0	0	0	0	0	0	0	0	0	0	0	0	0	0	0	0	0	0
CBM	CBM6	29			cluster__58	0	0	0	0	0	0	0	0	0	0	0	0	0	0	0	0	0	0	0	0	0	0	0	0	0	0	0	0
CBM	CBM32	19			cluster__45	0	1	0	0	0	1	1	0	0	0	0	0	0	0	0	0	0	0	0	0	0	0	0	0	0	0	0	0
CBM	CBM67	8			cluster__323	1	1	0	1	1	0	0	0	0	0	0	0	0	0	0	0	0	0	0	0	0	0	0	0	0	0	0	0
CBM	CBM51	6			cluster__470	1	0	0	1	0	0	0	0	0	0	0	0	0	0	0	0	0	0	0	0	0	0	0	0	0	0	0	0
CBM	CBM22	5			cluster__216	1	1	0	1	1	0	0	0	0	0	0	0	0	0	0	0	0	0	0	0	0	0	0	0	0	0	0	0
CBM	CBM35	4			cluster__201	0	0	0	0	0	0	0	0	0	0	0	0	0	0	0	0	0	0	0	0	0	0	0	0	0	0	0	0
CBM	CBM66	4			cluster__450	1	1	0	0	0	0	0	0	0	0	0	0	0	0	0	0	0	0	0	0	0	0	0	0	0	0	0	0
CBM	CBM9	4			cluster__120	1	1	0	1	1	0	0	1	0	0	0	0	0	0	0	0	0	0	0	0	0	0	0	0	0	0	0	0
CBM	CBM13	3			cluster__326	1	0	0	1	1	0	0	0	0	0	0	0	0	0	0	0	0	0	0	0	0	0	0	0	0	0	0	0
CBM	CBM16	3			cluster__192	0	0	0	0	0	0	0	0	0	0	0	0	0	0	0	0	0	0	0	0	0	0	0	0	0	0	0	0
CBM	CBM57	2			cluster__371	0	1	0	0	0	0	0	0	0	0	0	0	0	0	0	0	0	0	0	0	0	0	0	0	0	0	0	0
CBM	CBM3	1			cluster__416	1	1	0	0	0	0	0	0	0	0	0	0	0	0	0	0	0	0	0	0	0	0	0	0	0	0	0	0
CBM	CBM36	1			cluster__88	1	0	0	0	0	0	0	0	0	0	0	0	0	0	0	0	0	0	0	0	0	0	0	0	0	0	0	0
CBM	CBM47	1			cluster__85	1	0	0	0	0	0	0	0	1	0	0	0	0	0	0	0	0	0	0	0	0	0	0	0	0	0	0	0
CBM	CBM50	1			cluster__440	0	1	0	0	0	0	0	0	0	1	0	0	0	0	0	0	0	0	0	0	0	0	0	0	0	0	0	0
CBM	CBM60	1			cluster__56	0	0	0	0	0	0	0	0	0	0	0	0	0	0	0	0	0	0	0	0	0	0	0	0	0	0	0	0
CBM	CBM61	1			cluster__273	0	1	0	0	0	0	0	0	0	0	0	0	0	0	0	0	0	0	0	0	0	0	0	0	0	0	0	0
CBM	CBM63	1			cluster__375	0	1	0	0	0	0	0	0	0	0	0	0	0	0	0	0	0	0	0	0	0	0	0	0	0	0	0	0
					cluster__403	1	1	0	0	0	0	0	0	0	0	0	0	0	0	0	0	0	0	0	0	0	0	0	0	0	0	0	0
CE	CE1	58			cluster__39	0	0	0	0	0	0	1	0	0	0	0	0	0	0	0	0	0	0	0	0	0	0	0	0	0	0	0	0
CE	CE15	38			cluster__215	0	0	0	0	0	0	0	0	0	0	0	0	0	0	0	0	0	0	0	0	0	0	0	0	0	0	0	0
CE	CE4	14			cluster__264	1	1	0	1	1	0	0	1	0	0	0	0	0	0	0	0	0	0	0	0	0	0	0	0	0	0	0	0
CE	CE6	13			cluster__87	0	0	0	0	0	0	0	0	0	0	0	0	0	0	0	0	0	0	0	0	0	0	0	0	0	0	0	0
CE	CE20	12			cluster__493	1	1	0	0	1	0	0	0	0	0	0	0	0	0	0	0	0	0	0	0	0	0	0	0	0	0	0	0
CE	CE2	7			cluster__19	1	1	0	1	1	1	0	1	1	0	1	0	0	0	0	0	0	0	0	0	0	0	0	0	0	0	0	0
CE	CE19	4			cluster__4	0	0	0	0	0	0	0	0	0	0	0	0	0	0	0	0	0	0	0	0	0	0	0	0	0	0	0	0
CE	CE12	3			cluster__463	1	1	0	0	0	0	0	0	0	0	0	1	0	0	0	0	0	0	0	0	0	0	0	0	0	0	0	0
CE	CE8	3			cluster__469	1	1	0	0	0	0	0	0	0	0	0	0	0	0	0	0	0	0	0	0	0	0	0	0	0	0	0	0
CE	CE7	2			cluster__198	0	0	0	0	0	0	0	0	0	0	0	0	0	0	0	0	0	0	0	0	0	0	0	0	0	0	0	0
CE	CE3	1			cluster__285	1	0	0	1	1	0	0	0	0	0	0	0	0	0	0	0	0	0	0	0	0	0	0	0	0	0	0	0
CE	CE9	1			cluster__342	0	1	0	1	0	1	0	0	0	0	0	0	0	0	0	0	0	0	0	0	0	0	0	0	0	0	0	0
					cluster__50	1	0	0	0	0	0	0	0	0	0	0	0	0	0	0	0	0	0	0	0	0	0	0	0	0	0	0	0
PL	PL38	6			cluster__46	1	1	0	0	1	0	0	0	0	0	0	0	0	0	0	0	0	0	0	0	0	0	0	0	0	0	0	0
PL	PL6	4			cluster__330	1	1	0	1	1	0	0	0	0	0	0	0	0	0	0	0	0	0	0	0	0	0	0	0	0	0	0	0
PL	PL11_1	3			cluster__40	0	1	0	0	0	0	0	0	0	0	0	0	0	0	0	0	0	0	0	0	0	0	0	0	0	0	0	0
PL	PL33_1	2			cluster__92	0	1	0	0	0	0	0	0	0	0	0	0	0	0	0	0	0	0	0	0	0	0	0	0	0	0	0	0
PL	PL6_1	2			cluster__437	1	0	0	1	0	0	0	0	0	0	0	0	0	0	0	0	0	0	0	0	0	0	0	0	0	0	0	0
PL	PL1_2	1			cluster__381	0	1	0	0	0	0	0	0	0	0	0	0	0	0	0	0	0	0	0	0	0	0	0	0	0	0	0	0
PL	PL11	1			cluster__118	0	1	0	0	0	0	0	0	0	0	0	0	0	0	0	0	0	0	0	0	0	0	0	0	0	0	0	0
PL	PL12	1			cluster__20	1	0	0	0	0	0	0	0	0	0	0	0	0	0	0	0	0	0	0	0	0	0	0	0	0	0	0	0
PL	PL17_2	1			cluster__229	1	1	0	0	1	0	0	0	0	0	0	0	0	0	0	0	0	0	0	0	0	0	0	0	0	0	0	0
PL	PL26	1			cluster__495	0	1	0	0	0	1	0	0	0	0	0	0	1	0	0	0	0	0	0	0	0	0	0	0	0	0	0	0
PL	PL29	1			cluster__200	1	1	0	1	1	0	0	0	0	0	0	1	0	0	0	0	0	0	0	0	0	0	0	0	0	0	0	0
PL	PL31	1			cluster__392	1	1	0	1	1	0	0	0	0	0	0	0	0	0	0	0	0	0	0	0	0	0	0	0	0	0	0	0
PL	PL35	1			cluster__79	0	0	1	0	0	0	0	0	0	0	0	0	0	0	0	0	0	0	0	0	0	0	0	0	0	0	0	0
PL	PL40	1			cluster__208	1	0	1	1	1	0	0	1	0	1	0	1	0	1	0	0	0	0	0	0	0	0	0	0	0	0	0	0
					cluster__9	0	1	0	0	0	0	0	0	0	0	0	0	0	0	1	0	0	0	0	0	0	0	0	0	0	0	0	0
GH	GH10	195			cluster__482	0	0	0	0	0	0	0	0	0	0	0	0	0	0	0	0	0	0	0	0	0	0	0	0	0	0	0	0
GH	GH67	120			cluster__140	1	0	0	1	0	0	0	0	0	0	0	0	0	0	0	0	0	0	0	0	0	0	0	0	0	0	0	0
GH	GH43_1	117			cluster__317	1	1	0	0	0	1	0	0	0	0	0	1	1	0	1	0	0	0	0	0	0	0	0	0	0	0	0	0
GH	GH3	96			cluster__318	1	1	0	0	1	0	0	0	0	0	0	0	0	0	0	0	0	0	0	0	0	0	0	0	0	0	0	0
GH	GH115	85			cluster__319	1	1	0	1	1	1	0	1	0	0	1	1	0	0	0	0	0	0	0	0	0	0	0	0	0	0	0	0
GH	GH2	78			cluster__91	0	1	0	0	0	0	0	0	0	0	0	0	0	0	0	0	0	0	0	0	0	0	0	0	0	0	0	0
GH	GH43_12	60			cluster__84	1	1	0	0	1	0	0	0	0	0	0	0	0	0	0	0	0	0	0	0	0	0	0	0	0	0	0	0
GH	GH35	48			cluster__204	1	0	0	0	0	0	0	0	1	0	0	0	0	0	0	0	0	0	0	0	0	0	0	0	0	0	0	0
GH	GH36	38			cluster__351	0	0	0	0	0	0	0	0	0	0	0	0	0	0	0	0	0	0	0	0	0	0	0	0	0	0	0	0
GH	GH95	34			cluster__117	1	1	0	1	1	0	0	0	0	0	0	0	0	0	0	0	0	0	0	0	0	0	0	0	0	0	0	0
GH	GH92	31			cluster__94	1	1	0	1	1	0	0	0	0	0	0	0	0	0	0	0	0	0	0	0	0	0	0	0	0	0	0	0
GH	GH97	29			cluster__338	0	1	0	0	0	0	0	0	0	0	0	0	0	0	0	1	0	0	0	0	0	0	0	0	0	0	0	0
GH	GH51_1	26			cluster__175	1	1	0	1	0	1	0	1	1	0	1	0	0	0	0	0	0	0	0	0	0	0	0	0	0	0	0	0
GH	GH43_10	25			cluster__163	1	1	0	0	0	1	0	1	0	0	1	0	0	0	0	0	0	0	0	0	0	0	0	0	0	0	0	0
GH	GH146	21			cluster__387	1	1	0	0	1	1	0	1	1	0	0	1	0	0	0	0	0	0	0	0	0	0	0	0	0	0	0	0
GH	GH29	20			cluster__262	0	0	0	0	0	0	0	0	0	0	0	0	0	0	0	0	0	0	0	0	0	0	0	0	0	0	0	0
GH	GH31_4	20			cluster__377	1	1	0	1	0	0	0	0	0	0	0	1	0	0	0	0	0	0	0	0	0	0	0	0	0	0	0	0
GH	GH43_29	17			cluster__105	1	1	0	0	0	0	0	0	0	0	0	0	0	0	0	0	0	0	0	0	0	0	0	0	0	0	0	0
GH	GH51_2	17			cluster__111	1	0	0	0	0	0	0	0	0	0	0	0	0	0	0	0	0	0	0	0	0	0	0	0	0	0	0	0
GH	GH30_8	13			cluster__452	0	0	0	0	0	0	0	0	0	0	0	0	0	0	0	0	0	0	0	0	0	0	0	0	0	0	0	0
GH	GH109	12			cluster__453	0	0	0	0	0	0	0	0	0	0	0	0	0	0	0	0	0	0	0	0	0	0	0	0	0	0	0	0
GH	GH28	12			cluster__447	0	0	0	0	0	0	0	0	0	0	0	0	0	0	0	0	0	0	0	0	0	0	0	0	0	0	0	0
GH	GH8	12			cluster__250	0	0	0	0	0	0	0	0	0	0	0	0	0	0	0	0	0	0	0	0	0	0	0	0	0	0	0	0
GH	GH27	11			cluster__178	0	0	0	0	0	0	0	0	0	0	0	0	0	0	0	0	0	0	0	0	0	0	0	0	0	0	0	0
GH	GH39	11			cluster__293	0	0	0	0	0	0	0	0	0	0	0	0	0	0	0	0	0	0	0	0	0	0	0	0	0	0	0	0
GH	GH43_15	9			cluster__42	0	0	0	0	0	0	0	0	0	0	0	0	0	0	0	0	0	0	0	0	0	0	0	0	0	0	0	0
GH	GH5_21	9			cluster__370	1	1	0	1	1	0	0	0	0	0	0	0	0	0	0	0	0	0	0	0	0	0	0	0	0	0	0	0
GH	GH78	9			cluster__473	0	0	0	0	0	0	0	0	0	0	0	0	0	0	0	0	0	0	0	0	0	0	0	0	0	0	0	0
GH	GH127	8			cluster__407	0	1	0	0	0	0	0	0	0	0	0	0	0	0	0	0	0	0	0	0	0	0	0	0	0	0	0	0
GH	GH26	7			cluster__471	0	0	0	0	0	0	0	0	0	0	0	0	0	0	0	0	0	0	0	0	0	0	0	0	0	0	0	0
GH	GH5_4	7			cluster__28	0	0	0	0	0	0	0	0	0	0	0	0	0	0	0	0	0	0	0	0	0	0	0	0	0	0	0	0
GH	GH5_41	7			cluster__500	1	1	0	0	0	0	0	0	0	0	0	0	1	0	0	0	0	0	0	0	0	0	0	0	0	0	0	0
GH	GH9	7			cluster__23	1	0	0	1	1	0	0	0	0	0	0	0	0	0	0	0	0	0	0	0	0	0	0	0	0	0	0	0
GH	GH106	6			cluster__141	1	1	0	0	0	0	0	0	0	0	0	0	0	0	0	0	0	0	0	0	0	0	0	0	0	0	0	0
GH	GH154	6			cluster__443	0	1	0	0	0	0	1	0	0	0	0	1	0	0	0	0	0	0	0	0	0	0	0	0	0	0	0	0
GH	GH31_3	6			cluster__66	1	0	0	0	0	1	0	1	0	0	1	1	0	0	1	0	0	0	0	0	0	0	0	0	0	0	0	0
GH	GH43_35	6			cluster__143	1	1	0	1	1	0	0	0	0	0	0	1	0	0	0	0	0	0	0	0	0	0	0	0	0	0	0	0
GH	GH105	5			cluster__429	0	1	0	0	0	0	0	0	0	0	0	0	0	0	0	0	0	0	0	0	0	0	0	0	0	0	0	0
GH	GH23	5			cluster__304	0	0	0	0	0	0	0	0	0	0	0	0	0	0	0	0	0	0	0	0	0	0	0	0	0	0	0	0
GH	GH33	5			cluster__249	0	0	0	0	0	0	0	0	0	0	0	0	0	0	0	0	0	0	0	0	0	0	0	0	0	0	0	0
GH	GH42	5			cluster__3	1	0	0	0	0	0	0	0	0	0	0	0	0	0	0	0	0	0	0	0	0	0	0	0	0	0	0	0
GH	GH43_24	5			cluster__226	1	1	0	0	0	0	0	0	0	0	0	0	0	0	0	0	0	0	0	0	0	0	0	0	0	0	0	0
GH	GH88	5			cluster__211	1	0	1	0	0	0	0	0	0	0	0	1	0	0	0	0	0	0	0	0	0	0	0	0	0	0	0	0
GH	GH94	5			cluster__444	1	1	0	0	1	0	0	0	0	0	0	0	0	0	0	0	0	0	0	0	0	0	0	0	0	0	0	0
GH	other	143			cluster__325	1	1	0	1	1	0	0	0	0	0	0	0	0	0	0	0	0	0	0	0	0	0	0	0	0	0	0	0
					cluster__316	1	1	0	0	0	0	0	0	0	0	0	0	0	0	0	0	1	0	0	0	0	0	0	0	0	0	0	0
					cluster__256	0	0	0	0	0	0	0	0	0	0	0	0	0	0	0	0	0	0	0	0	0	0	0	0	0	0	0	0
					cluster__171	1	0	0	1	1	0	0	0	0	0	0	0	0	0	0	0	0	0	0	0	0	0	0	0	0	0	0	0
					cluster__153	1	0	0	0	0	0	0	0	0	0	0	0	0	0	0	0	0	0	0	0	0	0	0	0	0	0	0	0
					cluster__154	0	1	0	0	0	1	0	0	0	0	0	0	1	0	0	0	0	0	0	0	0	0	0	0	0	0	0	0
					cluster__357	0	0	0	0	0	0	0	0	0	0	0	0	0	0	0	0	0	0	0	0	0	0	0	0	0	0	0	0
					cluster__358	1	1	0	1	1	0	0	0	0	0	0	0	0	0	0	0	0	0	0	0	0	0	0	0	0	0	0	0
					cluster__410	1	0	0	0	0	1	0	0	0	0	0	0	0	0	0	0	0	0	0	0	0	0	0	0	0	0	0	0
					cluster__354	0	0	0	0	0	0	0	1	0	0	0	0	0	0	0	0	0	0	0	0	0	0	0	0	0	0	0	0
					cluster__149	1	1	0	1	1	0	0	0	0	0	1	1	0	0	0	0	0	0	0	0	0	0	0	0	0	0	0	0
					cluster__146	0	0	0	0	0	0	0	0	0	0	0	0	0	0	0	0	0	0	0	0	0	0	0	0	0	0	0	0
					cluster__22	1	1	0	1	1	1	0	1	0	0	1	1	0	0	0	0	0	0	0	0	0	0	0	0	0	0	0	0
					cluster__37	1	1	0	1	0	0	0	0	0	0	0	0	0	0	0	0	0	0	0	0	0	0	0	0	0	0	0	0
					cluster__38	0	0	0	0	0	0	0	0	0	0	0	0	0	0	0	0	0	0	0	0	0	0	0	0	0	0	0	0
					cluster__436	1	1	0	0	0	0	0	0	0	0	0	1	1	0	1	0	0	0	0	0	0	0	0	0	0	0	0	0
					cluster__104	0	0	0	0	0	0	0	0	0	0	0	1	0	0	0	0	0	0	0	0	0	0	0	0	0	0	0	0
					cluster__464	1	1	0	0	0	0	0	0	0	0	0	0	0	0	0	0	0	0	0	0	0	0	0	0	0	0	0	0
					cluster__412	1	0	0	0	0	1	0	0	0	0	0	0	0	0	0	0	0	0	0	0	0	0	0	0	0	0	0	0
					cluster__314	0	1	0	0	0	0	0	0	0	0	0	0	0	0	0	0	0	0	0	0	0	0	0	0	0	0	0	0
					cluster__315	0	1	0	0	0	1	1	0	0	0	0	0	0	0	0	0	0	0	0	0	0	0	0	0	0	0	0	0
					cluster__439	0	1	0	0	0	0	0	0	0	0	0	0	0	0	0	0	0	0	0	0	0	0	0	0	0	0	0	0
					cluster__350	0	1	0	0	0	0	0	0	0	0	0	0	0	0	0	0	0	0	0	0	0	0	0	0	0	0	0	0
					cluster__223	1	1	0	0	1	0	0	0	0	0	0	0	0	0	0	0	0	0	0	0	0	0	0	0	0	0	0	0
					cluster__313	0	1	0	0	0	0	0	0	0	0	0	0	0	0	0	0	0	0	0	0	0	0	0	0	0	0	0	0
					cluster__431	0	0	0	0	0	0	0	0	0	0	0	0	0	0	0	0	0	0	0	0	0	0	0	0	0	0	0	0
					cluster__24	0	0	0	0	0	0	0	0	0	0	0	0	0	0	0	0	0	0	0	0	0	0	0	0	0	0	0	0
					cluster__72	0	1	0	0	0	1	0	0	0	0	0	0	1	0	1	0	0	0	0	0	0	0	0	0	0	0	0	0
					cluster__457	0	0	0	0	0	0	0	0	0	0	0	0	0	0	0	0	0	0	0	0	0	0	0	0	0	0	0	0
					cluster__460	1	1	0	1	1	0	0	0	0	0	0	0	0	0	0	0	0	0	0	0	0	0	0	0	0	0	0	0
					cluster__276	0	1	0	0	0	1	0	0	0	0	0	0	0	0	0	0	0	0	0	0	0	0	0	0	0	0	0	0
					cluster__299	0	0	0	0	0	0	0	0	0	0	0	0	1	0	0	0	0	0	0	0	0	0	0	0	0	0	0	0
					cluster__35	0	1	0	0	1	0	0	0	0	0	0	0	0	0	0	0	0	0	0	0	0	0	0	0	0	0	0	0
					cluster__365	0	1	0	0	0	0	0	0	0	0	0	0	0	0	0	0	0	0	0	0	0	0	0	0	0	0	0	0
					cluster__442	1	1	0	0	1	0	0	1	0	0	0	0	0	0	0	0	0	0	0	0	0	0	0	0	0	0	0	0
					cluster__502	0	0	0	0	0	0	0	0	0	0	0	0	0	0	0	0	0	0	0	0	0	0	0	0	0	0	0	0
					cluster__458	1	0	0	0	0	0	0	0	0	0	0	0	0	0	0	0	0	0	0	0	0	0	0	0	0	0	0	0
					cluster__155	1	0	0	1	1	0	0	0	0	0	1	0	0	0	0	0	0	1	0	0	0	0	0	0	0	0	0	0
					cluster__432	0	0	0	0	0	0	0	0	0	0	0	0	0	0	0	0	0	0	0	0	0	0	0	0	0	0	0	0
					cluster__26	1	0	0	0	0	0	0	0	0	0	0	0	0	0	0	0	0	0	0	0	0	0	0	0	0	0	0	0
					cluster__75	1	0	1	0	0	1	0	1	1	0	1	0	0	0	0	0	0	0	0	0	0	0	0	0	0	0	0	0
					cluster__76	0	1	0	0	0	0	0	0	0	0	0	0	0	0	1	0	0	0	0	0	0	0	0	0	0	0	0	0
					cluster__289	0	1	0	0	0	0	0	0	0	0	0	0	0	0	0	0	0	0	0	0	0	0	0	0	0	0	0	0
					cluster__27	0	0	0	0	0	0	0	0	0	0	0	0	0	0	0	0	0	0	0	0	0	0	0	0	0	0	0	0
					cluster__100	1	1	0	0	0	0	0	0	0	0	0	0	0	0	0	0	0	0	0	0	0	0	0	0	0	0	0	0
					cluster__270	0	0	0	0	0	0	0	0	0	0	0	0	0	0	0	0	0	0	0	0	0	0	0	0	0	0	0	0
					cluster__327	1	1	0	1	1	0	0	0	0	0	0	0	0	0	0	0	0	0	0	0	0	0	0	0	0	0	0	0
					cluster__6	0	0	0	0	0	0	0	0	0	0	0	0	0	0	0	0	0	0	0	0	0	0	0	0	0	0	0	0
					cluster__277	0	0	0	0	0	0	0	0	0	0	0	0	0	0	0	0	0	0	0	0	0	0	0	0	0	0	0	0
					cluster__135	1	1	0	1	1	0	0	0	0	0	0	0	0	0	0	0	0	0	0	0	0	0	0	0	0	0	0	0
					cluster__164	0	0	0	0	0	0	0	0	0	0	0	0	0	0	0	0	0	0	0	0	0	0	0	0	0	0	0	0
					cluster__158	1	1	0	0	0	0	0	0	0	0	0	1	0	0	0	0	0	0	0	0	0	0	0	0	0	0	0	0
					cluster__260	0	0	0	0	0	0	0	0	0	0	0	0	0	0	0	0	0	0	0	0	0	0	0	0	0	0	0	0
					cluster__108	0	0	0	0	0	0	0	0	0	0	0	0	0	0	0	0	0	0	0	0	0	0	0	0	0	0	0	0
					cluster__283	0	0	0	0	1	0	0	0	0	0	0	0	0	0	0	0	0	0	0	0	0	0	0	0	0	0	0	0
					cluster__344	1	1	0	0	1	0	0	0	0	0	0	0	0	0	0	0	0	0	0	0	0	0	0	0	0	0	0	0
					cluster__258	0	1	0	0	0	0	0	0	0	0	0	0	0	0	0	0	0	0	0	0	0	0	0	0	0	0	0	0
					cluster__125	1	1	0	1	1	0	0	1	0	0	0	0	0	0	0	0	0	0	0	0	0	0	0	0	0	0	0	0
					cluster__62	1	1	1	0	0	0	0	0	0	0	0	0	0	0	0	0	0	0	0	0	0	0	0	0	0	0	0	0
					cluster__18	1	0	0	0	0	0	0	0	0	0	0	1	0	0	0	0	0	0	0	0	0	0	0	0	0	0	0	0
					cluster__331	1	1	0	1	1	0	0	0	0	0	0	0	0	0	0	0	0	0	0	0	0	0	0	0	0	0	0	0
					cluster__138	1	0	0	0	0	0	0	0	0	0	0	0	0	0	0	0	0	0	0	0	0	0	0	0	0	0	0	0
					cluster__332	1	1	0	1	1	0	0	0	0	0	0	0	0	0	0	0	0	0	1	0	0	0	0	0	0	0	0	0
					cluster__61	0	1	0	0	0	0	0	0	0	0	0	1	0	0	0	0	0	0	0	0	0	0	0	0	0	0	0	0
					cluster__156	1	0	0	0	0	1	0	1	0	0	0	0	0	0	0	0	0	0	0	0	0	0	0	0	0	0	0	0
					cluster__126	1	0	0	1	0	0	0	0	0	0	0	0	0	0	0	0	0	0	0	0	0	0	0	0	0	0	0	0
					cluster__191	0	1	0	0	0	1	0	0	0	0	0	0	0	0	0	0	0	0	0	0	0	0	0	0	0	0	0	0
					cluster__461	0	0	0	0	0	0	0	0	0	0	0	0	0	0	0	0	0	0	0	0	0	0	0	0	0	0	0	0
					cluster__287	0	0	0	0	0	1	0	1	0	0	0	0	0	0	0	0	0	0	0	0	0	0	0	0	0	0	0	0
					cluster__288	1	0	0	0	1	0	0	0	0	0	0	0	0	0	0	0	0	0	0	0	0	0	0	0	0	0	0	0
					cluster__448	1	1	0	0	1	0	0	0	0	0	0	0	0	0	0	0	0	0	0	0	0	0	0	0	0	0	0	0
					cluster__218	1	0	0	1	1	0	0	0	0	0	0	0	0	0	0	0	0	0	0	0	0	0	0	0	0	0	0	0
					cluster__409	0	1	0	0	0	0	0	0	0	0	0	0	0	0	0	0	0	0	1	0	0	0	0	0	0	0	0	0
					cluster__384	1	1	0	1	1	1	0	0	1	0	0	0	0	0	0	0	0	0	0	1	0	0	0	0	0	0	0	0
					cluster__385	0	0	0	0	0	0	0	0	0	0	0	0	0	0	0	0	0	0	0	0	0	0	0	0	0	0	0	0
					cluster__179	0	0	0	1	0	0	0	0	0	0	0	0	0	0	0	0	0	0	0	1	0	0	0	0	0	0	0	0
					cluster__77	0	0	0	0	0	0	0	0	0	0	0	0	0	0	0	0	0	0	0	1	0	0	0	0	0	0	0	0
					cluster__346	1	1	0	1	1	0	0	0	0	0	0	0	0	0	0	0	0	0	0	0	0	0	0	0	0	0	0	0
					cluster__389	0	0	0	0	0	0	0	0	0	0	0	1	0	0	0	0	0	0	0	0	0	0	0	0	0	0	0	0
					cluster__272	1	0	0	0	0	1	0	0	0	0	0	0	0	0	0	0	0	0	0	0	0	0	0	0	0	0	0	0
					cluster__182	0	0	0	0	0	0	0	0	0	0	0	0	0	0	0	0	0	0	0	0	0	0	0	0	0	0	0	0
					cluster__103	1	0	0	1	1	0	0	0	0	0	0	1	0	0	0	0	0	0	0	0	0	0	0	0	0	0	0	0
					cluster__122	1	0	0	1	0	0	0	0	0	0	0	0	0	0	0	0	0	0	0	0	0	0	0	0	0	0	0	0
					cluster__374	1	1	0	0	1	1	0	0	0	0	0	0	1	0	0	0	0	0	1	0	0	0	0	0	0	0	0	0
					cluster__390	0	0	0	0	0	0	0	0	0	0	0	0	0	0	0	0	0	0	0	0	0	0	0	0	0	0	0	0
					cluster__101	1	0	0	0	0	0	0	0	0	0	0	0	0	0	0	0	0	0	0	0	0	0	0	0	0	0	0	0
					cluster__253	0	1	0	0	0	0	0	1	0	1	0	0	0	0	1	0	0	0	0	0	0	0	0	0	0	0	0	0
					cluster__254	1	1	0	1	0	0	0	0	0	0	0	0	0	0	1	0	0	0	1	0	0	0	0	0	0	0	0	0
					cluster__83	0	1	0	0	0	1	0	0	0	0	0	0	0	1	0	0	0	0	0	0	0	0	0	0	0	0	0	0
					cluster__166	1	1	0	0	1	0	0	0	0	0	0	0	0	0	0	0	0	0	0	0	0	0	0	0	0	0	0	0
					cluster__329	1	0	0	0	0	0	0	0	0	0	0	1	1	0	0	0	0	0	0	0	0	0	0	0	0	0	0	0
					cluster__246	1	0	0	0	0	0	0	0	0	0	0	0	0	0	0	0	0	0	0	0	0	0	0	0	0	0	0	0
					cluster__459	1	1	0	1	1	0	0	0	0	0	0	0	0	0	0	0	0	0	0	1	0	0	0	0	0	0	0	0
					cluster__186	0	1	0	0	0	0	0	0	0	0	0	0	0	0	0	0	0	0	0	0	0	0	0	0	0	0	0	0
					cluster__34	0	1	0	0	0	0	0	0	0	0	0	0	0	0	0	0	0	0	0	0	0	0	0	0	0	0	0	0
					cluster__401	0	0	0	0	0	0	0	0	0	0	0	0	0	0	0	0	0	0	0	0	0	0	0	0	0	0	0	0
					cluster__240	0	1	0	0	0	0	0	0	0	0	0	1	0	0	0	0	0	0	0	0	1	0	0	0	0	0	0	0
					cluster__241	0	1	0	0	0	1	0	0	0	0	0	0	1	0	0	0	0	0	0	0	0	0	0	0	0	0	0	0
					cluster__242	1	1	0	1	1	0	0	0	0	0	0	0	0	0	0	0	0	0	0	0	0	0	0	0	0	0	0	0
					cluster__485	0	1	1	0	0	0	0	0	0	0	0	0	0	0	0	0	0	0	0	0	0	0	0	0	0	0	0	0
					cluster__311	0	0	0	0	0	0	0	0	0	0	0	0	0	0	0	0	0	0	0	0	0	0	0	0	0	0	0	0
					cluster__224	1	1	0	0	0	0	1	0	0	0	0	0	0	0	0	0	0	0	0	0	0	0	0	0	0	0	0	0
					cluster__225	0	1	0	0	0	0	0	0	0	0	0	0	0	0	0	0	0	0	0	0	0	0	0	0	0	0	0	0
					cluster__132	1	1	0	1	1	0	0	0	0	0	0	0	0	0	0	0	0	0	0	0	0	0	0	0	0	0	0	0
					cluster__102	1	0	0	0	0	0	0	0	0	0	0	1	0	0	0	0	0	0	0	0	0	0	0	0	0	0	0	0
					cluster__10	0	0	0	0	0	0	0	0	0	0	0	0	0	0	0	0	0	0	0	0	0	0	0	0	0	0	0	0
					cluster__129	1	0	0	1	1	0	0	0	0	0	0	0	0	0	0	0	0	0	0	0	0	0	0	0	0	0	0	0
					cluster__130	0	1	0	0	0	1	0	0	0	0	0	0	0	0	0	0	0	0	0	0	0	0	0	0	0	0	0	0
					cluster__413	0	0	0	0	0	1	0	0	0	0	0	0	0	0	0	0	0	0	0	0	0	0	0	0	0	0	0	0
					cluster__133	0	1	0	0	0	0	0	0	0	0	0	0	0	0	0	0	0	0	0	0	0	0	0	0	0	0	0	0
					cluster__73	0	0	0	0	0	0	0	0	0	0	0	0	0	0	0	0	0	0	0	0	0	0	0	0	0	0	0	0
					cluster__25	1	0	0	0	0	1	0	0	0	0	0	0	0	0	0	0	0	0	0	0	0	0	0	0	0	0	0	0
					cluster__147	1	1	0	0	1	0	0	0	0	0	0	0	0	0	0	0	0	0	0	0	0	0	0	0	0	0	0	0
					cluster__148	1	1	0	0	1	1	0	1	0	0	1	1	0	0	0	0	0	0	0	0	0	0	0	0	0	0	0	0
					cluster__286	0	0	0	0	0	1	0	0	0	0	0	0	0	0	0	0	0	0	0	0	0	0	0	0	0	0	0	0
					cluster__64	0	0	0	0	0	0	0	0	0	0	0	0	0	0	0	0	0	0	0	0	0	0	0	0	0	0	0	0
					cluster__466	0	0	0	0	0	0	0	0	0	0	0	0	0	0	0	0	0	0	0	0	0	0	0	0	0	0	0	0
					cluster__41	0	1	0	1	0	0	0	0	0	0	0	0	0	0	0	0	0	0	0	0	0	0	0	0	0	0	0	0
					cluster__349	0	0	0	0	0	0	0	0	0	0	0	0	0	0	0	0	0	0	0	0	0	0	0	0	0	0	0	0
					cluster__340	1	0	0	0	0	0	1	0	0	0	0	1	0	0	1	0	0	1	0	0	0	0	0	0	0	0	0	0
					cluster__210	1	0	0	0	0	0	0	0	0	0	1	0	0	0	0	0	0	0	0	0	0	0	0	0	0	0	0	0
					cluster__498	0	1	0	0	0	0	0	0	0	0	0	0	0	0	0	0	0	0	0	0	0	0	0	0	0	0	0	0
					cluster__281	1	1	0	0	0	0	0	0	0	0	0	0	0	0	0	0	0	0	0	0	0	0	0	0	0	0	0	0
					cluster__181	1	1	0	0	0	0	0	0	0	0	0	0	0	0	0	0	0	0	0	0	0	0	0	0	0	0	0	0
					cluster__109	0	0	0	0	0	0	0	0	0	0	0	0	0	0	0	0	0	0	0	0	0	0	0	0	0	0	0	0
					cluster__468	1	1	0	0	1	0	0	0	0	0	0	0	0	0	0	0	0	0	0	0	0	0	0	0	0	0	0	0
					cluster__21	1	1	0	0	0	0	0	0	0	0	0	0	0	0	0	0	0	0	0	0	0	0	0	0	0	0	0	0
					cluster__477	0	0	0	0	0	0	0	0	0	0	0	0	0	0	0	0	0	0	0	0	0	0	0	0	0	0	0	0
					cluster__433	1	0	0	0	1	0	0	0	0	0	0	0	0	0	1	0	0	0	1	0	0	1	0	0	0	0	0	0
					cluster__363	0	1	0	0	0	0	0	0	0	0	1	0	0	0	0	0	0	0	0	0	0	0	0	0	0	0	0	0
					cluster__321	1	1	0	1	1	0	0	1	1	0	0	0	0	0	0	0	0	0	0	0	0	0	0	0	0	0	0	0
					cluster__406	1	1	0	1	1	0	0	0	0	0	0	0	0	0	0	0	0	0	0	0	0	0	0	0	0	0	0	0
					cluster__220	0	0	0	0	0	0	0	0	0	0	0	0	0	0	0	0	0	0	0	0	0	0	0	0	0	0	0	0
					cluster__320	0	1	0	0	0	0	0	0	0	0	1	1	0	0	0	0	0	0	0	0	0	0	0	0	0	0	0	0
					cluster__236	0	1	0	0	0	0	0	0	0	0	0	0	0	0	0	0	0	0	0	0	0	0	0	0	0	0	0	0
					cluster__424	1	1	0	1	0	1	0	0	0	0	0	0	0	0	0	0	0	0	0	0	0	0	0	0	0	0	0	0
					cluster__302	0	0	0	0	0	0	0	0	0	0	0	0	1	0	0	0	0	0	0	0	0	0	0	0	0	0	0	0
					cluster__303	1	0	0	0	0	0	0	0	0	0	0	0	0	0	0	0	0	0	0	0	0	0	0	0	0	0	0	0
					cluster__30	0	0	1	0	0	0	0	0	0	0	0	0	0	0	0	0	0	0	0	0	0	0	0	0	0	0	0	0
					cluster__137	0	0	0	0	0	0	0	0	0	0	0	0	0	0	0	0	0	0	0	0	0	0	0	0	0	0	0	0
					cluster__427	1	1	0	0	1	1	0	1	0	0	1	1	0	0	0	0	0	0	0	0	0	0	0	0	0	0	0	0
					cluster__430	0	0	0	0	0	0	0	0	0	0	0	0	0	0	0	0	0	0	0	0	0	0	0	0	0	0	0	0
					cluster__32	0	0	0	0	0	0	0	0	0	0	0	0	0	0	0	0	0	0	0	0	0	0	0	0	0	0	0	0
					cluster__128	1	1	0	0	0	0	0	0	0	0	0	0	0	0	0	0	1	0	0	0	0	0	0	0	0	0	0	0
					cluster__165	1	0	0	1	1	0	0	0	0	0	0	0	0	0	0	0	0	0	0	0	0	0	0	0	0	0	0	0
					cluster__159	0	0	0	0	0	0	0	0	0	0	0	0	0	0	0	0	0	0	0	0	0	0	0	0	0	0	0	0
					cluster__160	1	1	0	0	0	0	0	0	0	0	0	0	0	0	0	0	0	0	0	0	0	0	0	0	0	0	0	0
					cluster__97	0	0	0	0	0	0	0	0	0	0	0	0	0	0	0	0	0	0	0	0	0	0	0	0	0	0	0	0
					cluster__207	1	0	0	1	0	0	0	0	0	0	0	0	0	0	0	0	0	0	0	0	0	0	0	0	0	0	0	0
					cluster__231	1	1	0	1	1	0	0	0	0	0	0	0	0	0	0	0	0	0	0	0	0	0	0	0	0	0	0	0
					cluster__267	0	1	0	0	0	0	0	0	0	0	0	0	0	0	0	0	0	0	0	0	0	0	0	0	0	0	0	0
					cluster__78	0	1	0	0	0	0	0	0	0	0	0	0	1	0	0	0	0	0	0	0	0	0	0	0	0	0	0	0
					cluster__348	0	1	0	0	0	0	0	0	0	0	0	0	0	0	0	0	0	0	0	0	0	0	0	0	0	0	0	0
					cluster__335	1	0	0	1	1	0	0	0	0	0	0	0	0	0	0	0	0	0	0	0	0	0	0	0	0	0	0	0
					cluster__383	1	0	0	1	1	0	0	0	0	0	0	0	0	0	0	0	0	0	0	0	0	0	0	0	0	0	0	0
					cluster__419	1	1	0	0	1	0	0	0	0	0	0	0	0	0	0	0	0	0	0	0	0	0	0	0	0	0	0	0
					cluster__11	1	0	0	1	1	0	0	0	0	0	0	1	0	0	0	0	1	0	0	0	0	0	0	0	0	0	0	0
					cluster__12	1	1	0	0	0	0	0	0	0	0	0	0	0	0	0	0	0	0	0	0	0	0	0	0	0	0	0	0
					cluster__93	0	0	0	0	0	0	0	0	0	0	0	0	0	0	0	0	0	0	0	0	0	0	1	1	0	0	0	0
					cluster__417	0	0	0	1	0	0	0	0	0	0	0	0	0	0	0	0	0	0	0	1	0	0	0	0	0	0	0	0
					cluster__269	1	1	0	0	0	0	0	0	0	0	0	0	0	0	0	0	0	0	0	0	0	0	0	0	0	0	0	0
					cluster__361	0	0	0	0	0	0	0	0	0	0	0	0	0	0	0	0	0	0	0	0	0	0	0	0	0	0	0	0
					cluster__48	1	0	0	0	0	0	0	0	0	0	0	0	0	0	0	0	0	0	0	0	0	0	0	0	0	0	0	0
					cluster__161	0	1	0	0	1	0	0	0	0	0	1	0	0	0	0	0	1	0	0	0	0	0	0	0	0	0	0	0
					cluster__162	1	1	0	0	0	0	0	1	0	0	0	1	0	0	0	0	0	0	0	0	0	0	0	0	0	0	0	0
					cluster__378	1	1	0	0	1	0	0	0	0	0	0	1	0	0	0	0	0	0	0	0	0	0	0	0	0	0	0	0
					cluster__74	1	1	0	1	1	0	0	0	0	0	0	0	1	0	0	0	0	0	0	0	0	0	0	0	1	0	0	0
					cluster__306	0	0	0	0	0	0	0	0	0	0	0	0	0	0	0	0	0	0	0	0	0	0	0	0	0	0	0	0
					cluster__307	1	1	0	1	1	0	0	0	0	0	0	0	0	0	0	0	0	0	0	0	0	0	0	0	0	0	0	0
					cluster__298	1	1	0	0	0	0	0	0	0	0	0	0	0	0	0	0	0	0	0	0	0	0	0	0	0	0	0	0
					cluster__282	0	1	0	0	0	1	0	0	0	0	0	0	0	0	0	0	0	0	0	0	0	0	0	0	0	0	0	0
					cluster__497	0	1	0	0	0	1	0	0	0	0	0	0	1	0	0	0	0	0	0	0	0	0	0	0	0	0	0	0
					cluster__16	0	0	0	0	0	0	0	0	0	0	0	0	0	0	0	0	0	0	0	0	0	0	0	0	0	0	0	0
					cluster__17	1	1	0	0	0	1	0	0	0	0	0	0	0	0	0	0	0	0	0	0	0	0	0	0	0	0	0	0
					cluster__212	0	1	0	0	0	0	0	0	0	0	0	0	0	0	0	0	0	0	0	0	0	0	0	0	0	0	0	0
					cluster__121	1	1	0	1	1	0	0	0	1	0	0	0	0	0	0	0	0	0	0	0	0	0	0	0	0	0	0	0
					cluster__96	0	1	0	0	1	0	0	0	0	0	0	0	0	0	1	0	0	0	0	0	0	0	0	0	0	0	0	0
					cluster__367	1	0	0	0	1	0	0	0	0	0	0	0	0	0	0	0	0	0	0	0	0	0	0	0	0	0	0	0
					cluster__57	1	0	0	0	0	0	0	0	0	0	0	0	0	0	0	0	0	0	0	0	0	0	0	0	0	0	0	0
					cluster__52	0	1	0	0	0	0	0	0	0	0	0	0	0	0	0	0	0	0	0	0	0	0	0	0	0	0	0	0
					cluster__53	1	1	0	0	0	1	0	0	0	0	0	0	0	0	0	0	0	0	0	0	0	0	0	0	0	0	0	0
					cluster__420	0	0	0	0	1	0	0	0	0	0	0	0	0	0	0	0	0	0	0	0	0	0	0	0	0	0	0	0
					cluster__421	1	1	0	0	0	0	0	0	0	0	0	0	0	0	0	0	0	0	0	0	0	0	0	0	0	0	0	0
					cluster__372	0	1	0	0	0	0	0	0	0	0	0	0	0	0	0	0	0	0	0	0	0	0	0	0	0	0	0	0
					cluster__492	0	1	0	0	0	1	0	0	0	0	0	0	1	0	0	0	0	0	0	0	0	0	0	0	0	0	0	0
					cluster__152	1	0	1	1	0	0	0	0	0	0	0	0	0	0	0	0	0	0	0	0	0	0	0	0	0	0	0	0
					cluster__474	1	0	0	0	0	0	0	0	0	0	0	0	0	0	0	0	0	0	0	0	0	0	0	0	0	0	0	0
					cluster__157	1	1	0	0	1	0	0	0	0	0	0	0	0	0	0	0	0	0	0	0	0	0	0	0	0	0	0	0
					cluster__328	1	1	0	1	1	0	0	0	0	0	0	0	0	0	0	0	0	0	0	0	0	0	0	0	0	0	0	0
					cluster__397	1	1	0	1	0	0	0	0	0	0	0	0	0	0	0	0	0	0	0	1	0	0	0	0	0	0	0	0
					cluster__80	0	0	0	0	0	0	0	0	0	0	0	0	0	0	0	0	0	0	0	0	0	0	0	0	0	0	0	0
					cluster__465	0	1	0	0	0	0	0	0	0	0	0	0	0	0	0	0	0	0	0	0	0	0	0	0	0	0	0	0
					cluster__169	1	1	0	0	1	0	0	0	0	0	0	0	0	0	0	0	0	0	0	0	0	0	0	0	0	0	0	0
					cluster__219	1	1	0	0	0	0	0	0	1	0	0	0	0	0	0	0	0	0	0	0	0	0	0	0	0	0	0	0
					cluster__248	1	1	0	1	1	0	0	0	0	0	0	0	0	0	0	0	0	0	0	0	0	0	0	0	0	0	0	0
					cluster__499	0	0	0	0	0	0	0	0	0	0	0	0	0	0	0	0	0	0	0	0	0	0	0	0	0	0	0	0
					cluster__261	0	1	0	0	0	0	0	0	0	0	0	0	0	0	0	0	0	0	0	0	0	0	0	0	0	0	0	0
					cluster__36	0	1	0	0	0	0	0	0	0	0	0	0	0	0	0	0	0	0	0	0	0	0	0	0	0	1	0	0
					cluster__60	1	1	0	0	0	0	0	0	0	0	0	0	0	0	0	0	0	0	0	0	0	0	0	0	0	0	0	0
					cluster__491	0	0	0	0	0	0	0	0	0	0	0	0	0	0	0	0	0	0	0	0	0	0	0	0	0	0	0	0
					cluster__187	1	0	0	0	1	0	0	0	0	0	0	0	0	0	0	0	0	0	0	0	0	0	0	0	0	0	0	0
					cluster__221	0	1	0	0	0	0	0	0	0	0	0	0	0	0	0	0	0	0	0	0	0	0	0	0	0	0	0	0
					cluster__195	0	0	0	0	0	0	0	0	0	0	0	0	0	0	0	0	0	0	0	0	0	0	0	0	0	0	0	0
					cluster__501	1	0	0	1	0	0	0	0	0	0	0	0	0	0	0	0	0	0	0	0	0	0	0	0	0	0	0	0
					cluster__368	0	1	0	0	0	0	0	0	0	0	0	0	0	0	0	0	0	0	0	0	0	0	0	0	0	0	0	0
					cluster__139	1	1	0	0	0	0	0	0	0	0	1	1	0	0	0	0	0	0	0	0	0	0	0	0	0	0	0	0
					cluster__230	1	0	0	0	0	0	0	0	0	0	0	0	0	0	0	0	0	0	0	0	0	0	0	0	0	0	0	0
					cluster__99	1	0	0	0	0	0	0	0	0	0	0	0	0	0	0	0	0	0	0	0	0	0	0	0	0	0	0	0
					cluster__47	1	1	0	0	0	0	0	0	0	0	0	0	0	0	0	0	0	0	0	0	0	0	0	0	0	0	0	0
					cluster__44	1	0	0	0	0	0	0	0	0	0	0	0	0	0	0	0	0	0	0	0	0	0	0	0	0	0	0	0
					cluster__352	1	1	0	1	1	0	0	0	0	0	0	0	0	0	0	0	0	0	1	0	0	0	0	0	0	0	0	0
					cluster__29	1	0	0	0	0	0	0	0	0	0	0	0	0	0	0	0	0	0	0	0	0	0	0	0	0	0	0	0
					cluster__454	1	0	0	0	0	0	0	0	0	0	0	0	0	0	0	0	0	0	0	0	0	0	0	0	0	0	0	0
					cluster__455	0	1	1	1	0	0	0	1	0	0	0	0	0	0	0	0	1	0	0	0	0	0	0	0	0	0	0	0
					cluster__202	1	0	0	0	1	0	0	0	0	0	0	0	0	0	0	0	0	0	0	0	0	0	0	0	0	0	0	0
					cluster__145	1	1	0	0	1	0	0	0	0	0	0	0	0	0	0	0	0	0	0	0	0	0	0	0	0	0	0	0
					cluster__183	0	1	0	0	0	0	0	0	0	0	0	0	0	0	0	0	0	0	0	0	0	0	0	0	0	0	0	0
					cluster__405	1	1	0	0	0	0	0	0	0	0	0	0	0	0	0	0	0	0	0	0	0	0	0	0	0	0	0	0
					cluster__245	1	0	0	0	0	0	1	0	0	0	0	0	0	0	0	0	0	0	0	0	0	0	0	0	0	0	0	0
					cluster__70	0	1	0	0	0	0	0	0	0	0	0	1	0	0	0	0	0	0	0	0	0	0	0	0	0	0	0	0
					cluster__71	1	1	0	0	1	0	0	0	0	0	0	0	0	0	0	0	0	0	1	0	0	0	0	0	0	0	0	0
					cluster__203	1	0	0	1	0	0	0	0	0	0	0	0	0	0	0	0	0	0	0	0	0	0	0	0	0	0	0	0
					cluster__380	0	1	0	0	0	0	0	1	0	0	1	1	0	0	0	0	0	0	1	0	0	0	0	0	0	0	0	0
					cluster__483	1	1	0	0	0	0	0	0	0	0	0	0	0	0	0	0	0	0	0	0	0	0	0	0	0	0	0	0
					cluster__484	0	1	0	0	0	0	0	0	0	0	0	0	0	0	1	0	0	0	0	0	0	0	0	0	0	0	0	0
					cluster__259	0	1	0	0	0	0	0	0	0	0	0	0	0	0	0	0	0	0	0	0	0	0	0	0	0	0	0	0
					cluster__98	0	1	0	0	0	1	0	0	1	0	0	0	0	0	0	0	0	0	0	0	0	0	0	0	0	0	0	0
					cluster__173	1	0	0	0	1	0	0	0	0	0	0	0	0	0	0	0	0	0	0	0	0	0	0	0	0	0	0	0
					cluster__174	1	1	0	0	0	0	0	0	1	0	0	0	0	0	0	0	0	0	0	0	0	0	0	0	0	0	0	0
					cluster__438	0	0	0	0	0	0	0	0	0	0	0	0	0	0	0	0	0	0	0	0	0	0	0	0	0	0	0	0
					cluster__243	1	1	0	0	0	1	0	0	0	0	0	0	0	0	0	0	0	0	0	0	0	0	0	0	0	0	0	0
					cluster__237	0	1	0	0	0	0	0	0	0	0	0	0	0	0	0	0	0	0	0	0	0	0	0	0	0	0	0	0
					cluster__400	0	1	0	0	0	0	0	0	0	0	0	0	0	0	0	0	0	0	0	0	0	0	0	0	0	0	0	0
					cluster__391	0	0	0	0	0	0	0	0	0	0	0	0	0	0	0	0	0	0	0	0	0	0	0	0	0	0	0	0
					cluster__222	0	0	0	0	0	0	0	0	0	0	0	0	0	0	0	0	0	0	0	0	0	0	0	0	0	0	0	0
					cluster__278	0	1	0	0	0	0	0	0	0	0	0	0	0	0	0	0	0	0	0	0	0	0	0	0	0	0	0	0
					cluster__142	1	1	0	0	1	0	0	0	0	0	0	0	0	0	0	0	0	0	0	0	0	0	0	0	0	0	0	0
					cluster__369	0	0	0	0	0	0	0	0	0	0	0	0	0	0	0	0	0	0	0	0	0	0	0	0	0	0	0	0
					cluster__206	1	1	0	1	1	0	0	0	0	0	0	0	0	0	0	0	0	0	0	0	0	0	0	0	0	0	0	0
					cluster__396	1	1	0	0	0	0	0	0	0	0	0	0	0	0	0	0	0	0	0	0	0	0	0	0	0	0	0	0
					cluster__428	0	1	0	0	0	0	0	0	0	0	1	0	0	0	0	0	0	0	0	0	0	0	0	0	0	0	0	0
					cluster__106	1	0	0	1	1	0	0	0	0	0	0	0	0	0	0	0	0	0	0	0	0	0	0	0	0	0	0	0
					cluster__127	1	0	0	1	1	0	0	0	0	0	0	0	0	0	0	0	0	0	0	0	0	0	0	0	0	0	0	0
					cluster__475	1	1	0	0	0	0	0	0	0	0	0	0	0	0	0	0	0	0	0	0	0	0	0	0	0	0	0	0
					cluster__476	0	1	0	0	0	0	0	0	0	0	0	0	0	0	1	0	0	0	0	0	0	0	0	0	0	0	0	0
					cluster__234	0	0	0	0	0	0	0	0	0	0	0	0	0	0	0	0	0	0	0	0	0	0	0	0	0	0	0	0
					cluster__257	0	1	0	0	0	0	0	0	0	0	0	0	0	0	0	0	0	0	0	0	0	0	0	0	0	0	0	0
					cluster__14	1	0	0	0	0	0	0	0	0	0	0	0	0	0	0	0	0	0	0	0	0	0	0	0	0	0	0	0
					cluster__402	0	0	0	0	0	0	0	0	0	0	0	0	0	0	0	0	0	0	0	0	0	0	0	0	0	0	0	0
					cluster__144	1	1	0	1	1	0	0	0	0	0	0	0	0	0	0	0	0	0	0	0	0	0	0	0	0	0	0	0
					cluster__292	0	0	0	0	0	0	0	0	0	0	0	0	0	0	0	0	0	0	0	0	0	0	0	0	0	0	0	0
					cluster__356	1	1	0	1	1	1	0	0	0	0	1	0	0	0	0	0	0	0	0	0	0	0	0	0	0	0	0	0
					cluster__188	0	1	0	0	0	0	0	0	0	0	0	0	0	0	0	0	0	0	0	0	0	0	0	0	0	0	0	0
					cluster__388	0	1	0	0	0	0	0	0	0	0	1	0	0	0	0	0	0	0	0	0	0	0	0	0	0	0	0	0
					cluster__336	1	1	0	0	0	0	0	0	0	0	0	0	0	0	0	0	0	0	0	0	0	0	0	0	0	0	0	0
					cluster__494	0	1	0	0	0	1	0	0	0	0	0	0	1	0	0	0	0	0	0	0	0	0	0	0	0	0	0	0
					cluster__227	0	0	0	0	0	0	0	0	0	0	0	0	0	0	0	0	0	0	0	0	0	0	0	0	0	0	0	0
					cluster__487	1	1	1	0	0	1	0	1	0	0	1	0	0	0	0	0	0	0	0	0	0	0	0	0	0	0	0	0
					cluster__136	1	0	0	1	1	0	0	0	0	0	0	0	0	0	0	0	0	0	0	0	0	0	0	0	0	0	0	0
					cluster__305	0	1	0	0	0	0	0	0	0	0	0	0	0	0	0	0	0	0	0	0	0	0	0	0	0	0	0	0
					cluster__67	0	1	0	0	0	0	0	0	0	0	0	0	0	0	0	0	0	0	1	0	0	1	0	0	0	0	0	0
					cluster__478	0	1	0	0	0	1	0	0	0	0	0	1	0	0	0	0	0	0	0	0	0	0	0	0	0	0	0	0
					cluster__386	0	1	0	0	0	1	0	0	0	0	0	0	0	0	0	0	0	0	0	0	0	0	0	0	0	0	0	0
					cluster__265	1	1	0	0	0	0	0	0	0	0	0	0	0	0	0	0	0	0	0	0	0	0	0	0	0	0	0	0
					cluster__435	0	0	0	0	0	0	0	0	0	0	0	0	0	0	0	0	0	0	0	0	0	0	0	0	0	0	0	0
					cluster__63	0	0	0	0	0	0	0	0	0	0	0	0	0	0	0	0	0	0	0	0	0	0	0	0	0	0	0	0
					cluster__268	0	1	0	0	0	0	0	0	0	0	0	0	1	0	0	0	0	0	0	0	0	0	0	0	0	0	0	0
					cluster__279	1	1	0	1	1	0	0	0	0	0	0	0	0	0	0	0	0	0	0	0	0	0	0	0	0	0	0	0
					cluster__116	1	0	0	1	1	0	0	1	0	0	0	0	0	0	0	0	0	0	0	0	0	0	0	0	0	0	0	0
					cluster__15	0	1	0	0	0	0	0	0	0	0	0	0	0	0	0	0	0	0	0	0	0	0	0	0	0	0	0	0
					cluster__228	0	0	0	0	0	0	0	0	0	0	0	0	0	0	0	0	0	0	0	0	0	0	0	0	0	0	0	0
					cluster__422	0	0	0	0	0	0	0	0	0	0	0	0	0	0	0	0	0	0	0	0	0	0	0	0	0	0	0	0
					cluster__423	0	0	0	0	0	0	0	0	0	0	0	0	0	0	0	0	0	0	0	0	0	0	0	0	0	0	0	0
					cluster__177	1	1	0	1	1	0	0	0	0	0	0	0	0	0	0	0	0	0	0	0	0	0	0	0	0	0	0	0
					cluster__449	0	0	0	0	0	0	0	0	0	0	0	0	0	0	0	0	0	0	0	0	0	0	0	0	0	0	0	0
					cluster__462	0	0	0	0	0	0	0	0	0	0	0	0	0	0	0	0	0	0	0	0	0	0	0	0	0	0	0	0
					cluster__150	0	0	0	0	0	0	0	0	0	0	0	1	0	0	0	0	0	0	0	0	0	0	0	0	0	0	0	0
					cluster__151	0	1	0	0	1	1	0	0	0	0	1	0	0	0	0	0	1	0	0	0	0	0	0	0	0	0	0	0
					cluster__275	0	0	0	0	0	0	0	0	0	0	0	0	0	0	0	0	0	0	0	0	0	0	0	0	0	0	0	0
					cluster__472	0	1	0	0	0	0	0	0	0	0	0	0	0	0	0	0	0	0	0	0	0	0	0	0	0	0	0	0
					cluster__244	0	0	0	0	0	0	0	0	0	0	1	0	0	0	0	0	0	0	0	0	0	0	0	0	0	0	0	0
					cluster__205	1	1	0	0	0	0	0	0	0	0	0	0	0	0	0	0	0	0	0	0	0	0	0	0	0	0	0	0
					cluster__394	1	1	0	0	0	0	0	0	0	0	0	0	0	0	0	0	0	0	0	0	0	0	0	0	0	0	0	0
					cluster__411	0	1	0	0	0	0	0	0	0	0	0	0	0	0	0	0	0	0	0	0	0	0	0	0	0	0	0	0
					cluster__123	1	1	0	0	0	0	0	0	0	0	0	0	0	0	0	0	0	0	0	0	0	0	0	0	0	0	0	0
					cluster__8	0	1	0	0	0	0	0	0	0	0	0	0	0	0	0	0	0	0	0	0	0	0	0	0	0	0	0	0
					cluster__284	0	0	0	0	0	0	0	0	0	0	0	0	0	0	0	0	0	0	0	0	0	0	0	0	0	0	0	0
					cluster__408	0	0	0	0	0	0	0	0	0	0	0	0	0	0	0	0	0	0	0	0	0	0	0	0	0	0	0	0
					cluster__274	0	1	0	0	0	0	0	0	0	0	0	0	0	0	0	0	0	0	0	0	1	0	0	0	0	0	0	0
					cluster__446	0	0	0	0	0	0	0	0	0	0	0	0	0	0	0	0	0	0	0	0	0	0	1	0	0	0	0	0
					cluster__322	0	0	0	0	0	0	0	0	0	0	0	0	0	0	0	0	0	0	0	0	0	0	0	0	0	0	0	0
					cluster__263	1	1	0	1	0	0	0	0	0	0	0	0	0	0	0	0	0	0	0	0	0	0	0	0	0	0	0	0
					cluster__185	0	0	0	0	1	0	0	0	0	0	0	0	0	0	0	0	0	0	1	0	0	0	0	0	0	0	0	0
					cluster__334	0	0	0	0	0	0	0	0	0	0	0	0	0	0	0	0	0	0	0	0	0	0	0	0	0	0	0	0
					cluster__312	1	0	0	0	1	0	0	0	0	0	0	0	0	0	0	0	0	0	0	0	0	0	0	0	0	0	0	0
					cluster__86	1	1	0	0	1	0	0	0	0	0	0	0	0	0	0	0	0	0	0	0	0	0	0	0	0	0	0	0
					cluster__324	0	0	0	0	0	0	0	0	0	0	0	0	0	0	0	0	0	0	0	0	0	0	0	0	0	0	0	0
					cluster__382	1	1	0	1	1	0	0	0	0	0	0	0	0	0	0	0	0	0	0	0	0	0	0	0	0	0	0	0
					cluster__353	1	0	0	0	1	0	0	0	0	0	0	0	0	0	0	0	0	0	0	0	0	0	0	0	0	0	0	0
					cluster__167	0	1	0	0	0	0	0	0	0	0	0	0	0	0	0	0	0	0	0	0	0	0	0	0	0	0	0	0
					cluster__168	1	1	0	1	1	0	0	0	0	0	0	0	0	0	0	0	0	0	0	0	0	0	0	0	0	0	0	0
					cluster__398	0	0	0	0	0	0	0	0	0	0	0	0	0	0	0	0	0	0	0	0	0	0	0	0	0	0	1	0
					cluster__90	1	0	0	1	1	0	0	0	0	0	0	0	0	0	0	0	0	0	0	0	0	0	0	0	0	0	0	0
					cluster__184	0	0	0	0	0	0	0	0	0	0	0	0	0	0	0	0	0	0	0	0	0	0	0	0	0	0	0	0
					cluster__294	0	1	0	0	0	0	0	1	0	0	0	0	0	0	0	0	0	0	0	0	0	0	0	0	0	0	0	0
					cluster__49	0	1	0	0	1	0	0	0	0	0	0	0	0	0	0	0	0	0	0	0	0	0	0	0	0	0	0	0
					cluster__366	0	1	0	0	0	0	0	0	0	0	1	0	0	0	0	0	0	0	0	0	0	0	0	0	0	1	0	0
					cluster__33	0	0	0	0	0	0	0	0	0	0	0	0	0	0	0	0	0	0	0	0	0	0	0	0	0	0	0	0
					cluster__213	1	0	0	1	0	0	0	0	0	0	0	0	0	0	0	0	0	0	0	0	0	0	0	0	0	0	0	0
					cluster__308	0	1	0	0	1	0	0	0	0	1	0	0	0	0	0	0	0	0	0	0	0	0	0	0	0	0	0	0
					cluster__309	0	1	0	0	0	0	0	0	0	0	0	0	0	0	0	0	0	0	0	0	0	0	0	0	0	0	0	0
					cluster__297	0	1	0	1	0	0	0	0	1	0	0	0	0	0	0	0	0	0	0	0	0	0	0	0	0	0	0	0
					cluster__271	1	1	0	0	0	0	0	0	0	0	0	1	0	0	0	0	0	0	0	0	0	0	0	0	0	0	0	0
					cluster__89	0	0	0	0	0	0	0	0	0	0	0	0	0	0	0	0	0	0	0	0	0	0	0	0	0	0	0	0
					cluster__441	0	0	0	0	0	0	0	0	0	0	0	0	0	0	0	0	0	0	0	0	0	0	0	0	0	0	0	0
					cluster__180	0	1	0	0	0	1	0	0	0	0	0	0	0	0	0	0	0	0	0	0	0	0	0	0	0	0	0	0
					cluster__395	0	1	0	0	0	0	0	0	0	0	0	0	0	0	0	0	0	0	0	0	0	0	0	0	0	0	0	0
					cluster__54	0	0	0	0	0	1	0	0	0	0	0	0	0	0	0	0	0	0	0	0	0	0	0	0	0	0	0	0
					cluster__114	0	1	0	0	0	0	0	0	1	0	0	0	0	0	0	0	0	0	0	0	0	0	0	0	0	0	0	0
					cluster__251	1	1	0	1	0	0	0	0	0	0	0	0	0	0	0	0	0	0	0	0	0	0	0	0	0	0	0	0
					cluster__418	1	1	0	0	0	0	0	0	0	0	0	0	0	0	0	0	0	0	0	0	0	0	0	0	0	0	0	0
					cluster__13	1	0	0	0	0	0	0	0	0	0	0	0	0	0	0	0	0	0	0	0	0	0	0	0	0	0	0	0
					cluster__131	0	1	0	0	0	0	0	0	0	0	0	0	0	0	0	0	0	0	0	0	0	0	0	0	0	0	0	0
					cluster__266	0	0	0	0	0	0	0	0	0	0	0	0	0	0	0	0	0	0	0	0	0	0	0	0	0	0	0	0
					cluster__451	0	0	0	1	0	0	0	0	1	0	0	0	0	0	0	0	0	0	0	0	0	0	0	0	0	0	0	0
					cluster__112	1	1	0	0	0	0	0	0	0	0	0	0	0	0	0	0	0	0	0	0	0	0	0	0	0	0	0	0
					cluster__113	0	1	0	0	1	0	0	1	0	0	0	0	0	0	0	0	0	0	1	0	0	0	0	0	0	0	0	0
					cluster__238	0	0	0	0	0	0	0	0	0	0	0	0	0	0	0	0	0	0	0	0	0	0	0	0	0	0	0	0
					cluster__239	1	1	0	0	0	1	0	1	1	0	1	0	0	0	0	0	0	0	0	0	0	0	0	0	0	0	0	0
					cluster__445	1	1	0	0	1	0	0	0	0	0	0	0	0	0	1	0	0	0	0	0	0	0	0	0	0	0	0	0
					cluster__425	1	1	0	0	0	0	0	0	0	0	0	1	0	0	0	0	0	0	0	0	0	0	0	0	0	0	0	0
					cluster__107	0	1	0	0	0	0	0	0	0	0	0	0	0	0	0	0	0	0	0	0	0	0	0	0	0	0	0	0
					cluster__59	1	1	0	1	0	0	0	0	0	0	0	0	0	0	0	0	0	0	0	0	0	0	0	0	0	0	0	0
					cluster__196	0	1	0	0	0	0	0	0	0	0	0	0	0	0	0	1	0	0	0	0	0	0	0	0	0	0	0	0
					cluster__197	1	1	0	0	1	0	0	0	0	0	0	0	0	0	0	0	0	0	0	0	0	0	0	0	0	0	0	0
					cluster__364	0	1	0	0	0	1	0	0	0	0	0	0	0	0	0	0	0	0	0	0	0	0	0	0	0	0	0	0
					cluster__209	1	1	0	1	0	0	0	0	0	0	0	0	0	0	0	0	0	0	0	0	0	0	0	0	0	0	0	0
					cluster__119	1	0	0	0	0	0	0	0	0	0	0	0	0	0	0	0	0	0	0	0	0	0	0	0	0	0	0	0
					cluster__343	1	1	0	0	0	0	0	0	0	0	0	0	0	0	0	0	0	0	0	1	0	0	0	0	0	0	0	0
					cluster__193	0	0	0	0	0	0	0	0	0	0	0	0	0	0	0	1	0	0	0	0	0	0	0	0	0	0	0	0
					cluster__194	1	1	0	1	1	1	0	1	1	0	1	0	0	0	0	0	0	0	0	0	0	0	0	0	0	0	0	0
					cluster__456	0	0	0	0	0	0	0	0	0	0	0	0	0	0	0	0	0	0	0	0	0	0	0	0	0	0	0	0
					cluster__359	1	1	1	0	0	1	0	0	0	0	0	0	1	0	0	0	0	0	0	0	0	0	0	0	0	0	0	1
					cluster__360	1	1	0	0	0	0	0	0	0	0	1	1	0	0	0	0	0	0	1	0	0	0	0	0	0	0	0	0
					cluster__252	0	0	0	0	0	0	0	0	0	0	0	0	0	0	0	0	0	0	0	0	0	0	0	0	0	0	0	0
					cluster__434	0	1	0	0	0	0	0	0	0	0	0	0	0	0	0	0	0	0	0	0	0	0	1	0	0	0	0	0
					cluster__490	0	0	0	0	0	0	0	0	0	0	0	0	0	0	0	0	0	0	0	0	0	0	0	0	0	0	0	0
					cluster__176	1	1	0	1	1	0	0	0	0	0	0	0	0	0	1	0	0	0	1	0	0	0	0	0	0	0	0	0
					cluster__134	1	0	0	0	0	0	0	0	0	0	0	0	0	0	0	0	0	0	0	0	0	0	0	0	0	0	0	0
					cluster__31	0	1	0	0	0	0	0	0	0	0	0	0	0	0	0	0	0	0	0	0	0	0	0	0	0	0	0	0
					cluster__404	1	1	0	1	1	0	0	0	0	0	0	0	0	0	0	0	0	0	0	0	0	0	0	0	0	0	0	0
					cluster__426	1	0	0	0	0	1	0	0	0	0	0	0	0	0	0	0	0	0	0	0	0	0	0	0	1	0	0	0
					cluster__81	1	1	0	1	1	0	0	0	0	0	0	0	0	0	0	0	0	0	0	0	0	0	0	0	1	0	0	0
					cluster__290	0	0	0	0	0	0	0	0	0	0	0	0	0	0	0	0	0	0	0	0	0	0	0	0	0	0	0	0
					cluster__43	0	0	0	0	0	0	0	0	0	0	0	0	0	0	1	0	0	0	0	0	0	0	0	0	0	0	0	0
					cluster__373	0	0	0	0	0	0	0	0	0	0	0	0	0	0	0	0	0	0	0	0	0	0	0	0	0	0	0	0
					cluster__199	1	1	0	0	0	0	0	0	0	0	0	0	0	0	0	0	0	0	0	0	0	0	0	0	0	0	0	0
					cluster__296	0	0	0	0	0	0	0	0	0	0	0	0	0	0	0	0	0	0	0	0	0	0	0	0	0	0	0	0
					cluster__393	0	1	0	0	0	0	0	0	0	0	0	0	0	0	0	0	0	0	0	0	0	0	0	0	0	0	0	0
					cluster__51	0	1	0	0	0	0	0	0	0	0	0	0	0	0	0	0	0	0	0	0	0	0	0	0	0	0	0	0
					cluster__55	0	1	0	0	0	0	1	0	0	0	0	0	0	0	0	0	0	0	0	0	0	0	0	0	0	0	0	0
					cluster__479	1	1	0	0	0	0	0	0	0	0	0	0	0	0	0	0	0	0	0	0	0	0	0	0	0	0	0	0
					cluster__467	1	1	0	0	0	0	0	0	0	0	0	0	0	0	0	0	0	0	0	0	0	0	0	0	0	0	0	0
					cluster__95	0	1	0	0	0	1	0	0	0	0	0	0	1	0	0	0	0	0	0	0	0	0	0	0	0	0	0	0
					cluster__235	0	0	0	0	0	0	0	0	0	0	0	0	0	0	0	0	0	0	0	0	0	0	0	0	0	0	0	0
					cluster__172	1	1	0	1	1	0	0	0	0	0	0	0	0	0	0	0	0	0	0	0	0	0	0	0	0	0	0	0
					cluster__214	1	1	0	0	0	0	0	0	0	0	0	0	0	0	0	0	0	0	0	0	0	0	0	0	0	0	0	0
					cluster__481	0	1	0	0	0	0	0	0	0	0	0	0	0	0	0	0	0	0	0	0	0	0	0	0	0	0	0	0
					cluster__189	1	1	0	0	0	0	0	0	0	0	0	0	0	0	0	0	0	0	0	0	0	0	0	0	0	0	0	0
					cluster__190	1	0	0	0	0	0	0	0	0	0	0	0	0	0	0	0	0	0	0	0	0	0	0	0	0	0	0	0
					cluster__496	0	1	0	0	0	1	0	0	0	0	0	0	1	0	0	0	0	0	0	0	0	0	0	0	0	0	0	0
					cluster__82	0	0	0	0	0	0	0	0	0	0	0	0	0	0	0	0	0	0	0	0	0	0	0	0	0	0	0	0
					cluster__232	1	1	0	1	1	0	0	0	0	0	0	0	0	0	0	0	0	0	0	0	0	0	0	0	0	0	0	0
					cluster__124	1	0	0	1	1	0	0	0	0	0	0	0	0	0	0	0	0	0	0	0	0	0	0	0	0	0	0	0
					cluster__355	0	0	0	0	0	0	0	0	0	0	0	0	0	0	0	0	0	0	0	0	0	0	0	0	0	0	0	0
					cluster__399	0	0	0	0	0	0	0	0	0	0	0	0	0	0	0	0	0	0	0	0	0	0	0	0	0	0	0	0
					cluster__247	1	1	0	1	1	0	0	0	0	0	0	0	0	0	0	1	0	0	0	0	0	0	0	0	0	0	0	0
					cluster__414	1	1	0	0	0	1	0	1	0	0	1	1	0	0	0	0	0	0	0	0	0	0	0	0	0	0	0	0
					cluster__415	0	0	1	0	0	0	0	0	0	1	1	0	0	1	0	0	0	0	0	0	0	0	0	0	0	0	0	0
					cluster__333	1	0	0	0	0	0	0	0	0	0	0	0	0	0	0	0	0	0	0	0	0	0	0	0	0	0	0	0
					cluster__362	0	0	0	0	0	0	0	0	0	0	0	0	0	0	0	0	0	0	0	0	0	0	0	0	0	0	0	0
					cluster__115	1	0	0	0	0	0	0	0	0	0	0	0	0	0	0	0	0	0	0	0	0	0	0	0	0	0	0	0
					cluster__291	1	0	0	0	1	0	0	0	0	0	0	0	0	0	0	0	0	0	0	0	0	0	0	0	0	0	0	0
					cluster__486	1	1	0	0	1	0	0	0	0	0	0	0	0	0	0	0	0	0	0	0	0	0	0	0	0	0	0	0
					cluster__341	1	1	0	0	0	0	0	0	0	0	0	0	0	0	0	0	0	0	0	0	0	0	0	0	0	0	0	0
					cluster__255	0	0	0	0	0	0	0	0	0	0	0	0	0	0	0	0	0	0	0	0	0	0	0	0	0	0	0	0
					cluster__379	1	1	0	0	0	0	0	0	0	0	0	0	0	0	1	0	0	0	0	0	0	0	0	0	0	0	0	0
					cluster__110	0	0	0	0	0	0	0	0	1	0	0	0	0	0	0	0	0	0	0	0	0	0	0	0	0	0	0	0
					cluster__339	1	1	0	0	0	1	0	0	0	0	0	0	0	0	0	0	0	0	0	0	0	0	0	0	0	0	0	0
					cluster__7	0	1	0	0	0	0	0	0	0	0	0	0	0	0	0	0	0	0	0	0	0	0	0	0	0	0	0	0
					cluster__347	0	0	0	0	0	0	0	0	0	0	0	0	0	0	0	0	0	0	0	0	0	0	0	0	0	0	0	0
					cluster__480	0	0	0	0	0	0	0	0	0	0	0	0	0	0	0	0	0	0	1	0	0	1	0	0	0	0	0	0
					cluster__310	1	0	0	0	1	0	0	0	0	0	0	0	0	0	0	0	0	0	0	0	0	0	0	0	0	0	0	0
					cluster__5	1	1	0	1	1	0	0	0	0	0	0	0	0	0	0	0	0	0	0	0	0	0	0	0	0	0	0	0
					cluster__488	1	0	0	0	1	0	0	0	1	0	0	0	0	0	0	0	0	0	0	0	0	0	0	0	0	0	0	0
					cluster__489	0	1	0	0	0	1	1	0	0	0	0	0	0	0	0	0	0	0	0	0	0	0	0	0	0	0	0	0
					cluster__2	1	1	0	1	1	0	0	0	0	0	0	0	0	0	0	0	0	0	0	0	0	0	0	0	0	0	0	0
					cluster__233	0	0	0	0	0	0	0	0	0	0	0	0	0	0	0	0	0	0	0	0	0	0	0	0	0	0	0	0
					cluster__345	1	1	0	1	1	1	0	1	1	0	1	0	0	0	0	0	0	0	0	0	0	0	0	0	0	0	0	0
					cluster__376	0	1	0	0	0	0	0	0	0	0	0	0	0	0	0	0	0	0	0	0	0	0	0	0	0	0	0	0
					cluster__300	0	1	0	0	0	0	0	0	0	0	0	0	0	0	0	0	0	0	0	0	0	0	0	0	0	1	0	0
					cluster__301	1	1	0	1	0	0	0	0	1	0	0	0	0	0	0	0	0	0	0	0	0	0	0	0	0	0	0	0
					cluster__337	1	1	0	0	0	0	0	0	0	0	0	0	0	0	0	0	0	0	0	0	0	0	0	0	0	0	0	0
					Sum	243	278	13	102	123	59	9	31	21	5	30	39	20	3	17	4	6	2	14	7	2	3	3	1	3	3	1	1
